# Supplementary material for: Regulation of bacterial surface attachment by a network of sensory transduction proteins
Source: PLoS Genet. 2019 May 10;15(5):e1008022. doi: 10.1371/journal.pgen.1008022 (PMC6530869; doi:10.1371/journal.pgen.1008022)
Supplement: S4 Table — (XLSX) [file pgen.1008022.s014.xlsx]

## Sheet: Notes
Notes:
Locus - Based on the NA1000 annotation CP001340.
Average RPKM - Average RPKM between the three biological replicates of each strain
P-value of 0 indicates p < E-16

## Sheet: Differential Expression Results
Table S4: RNA-seq analysis of spdR(D64E) and ΔspdR for all genes, using curated annotation CP001340 in Genbank
	Average RPKM			spdR(D64E) vs ∆spdR					spdR(D64E) vs wild-type
Locus	wild-type	∆spdR	spdR(D64E)	Fold change	Log2 fold change	P-value	FDR P-value	Bonferroni	Fold change	Log2 fold change	P-value	FDR P-value	Bonferroni
CCNA_R0094	99.7033	153.933	84.7433	-1.7684	-0.822443	2.426e-05	0.0002608	0.0990988	-1.15572	-0.208787	0.285812	0.519123	1
CCNA_00001	75.5833	70.81	61.3	-1.12358	-0.168102	0.210607	0.416424	1	-1.20604	-0.270279	0.0432077	0.13893	1
CCNA_00002	110.77	103.527	96.3667	-1.04246	-0.0599905	0.628068	0.799021	1	-1.12011	-0.16364	0.183986	0.390019	1
CCNA_00003	82.8467	84.3367	76.83	-1.06702	-0.0935855	0.371173	0.590228	1	-1.05118	-0.0720079	0.489331	0.709582	1
CCNA_00004	38.05	37.6667	33.3167	-1.09829	-0.135265	0.262933	0.479929	1	-1.11177	-0.152855	0.200021	0.411838	1
dnaQ	226.617	242.063	318.95	1.35862	0.442138	1.347e-05	0.0001541	0.0550162	1.4507	0.536747	1.207e-07	2.163e-06	0.0004932
CCNA_00006	218.903	200.363	182.66	-1.07383	-0.102761	0.581251	0.76274	1	-1.18017	-0.238998	0.199124	0.411442	1
CCNA_R0095	19.8733	22.01	16.56	-1.28774	-0.364844	0.0409305	0.133547	1	-1.16659	-0.222304	0.21055	0.427777	1
CCNA_00007	262.593	304.337	301.95	1.02047	0.029234	0.778307	0.899135	1	1.17872	0.237223	0.0221143	0.0848538	1
dnaA	1097.51	1123.35	655.893	-1.67397	-0.743273	2.906e-05	0.0003083	0.118691	-1.64017	-0.713847	5.932e-05	0.0006245	0.242309
alkB	4.04667	4.48667	4.84667	1.10421	0.14301	0.53086	0.728699	1	1.24148	0.312056	0.165191	0.363777	1
dnaK	299.563	294.927	279.483	-1.02986	-0.0424543	0.793883	0.908841	1	-1.0519	-0.0729908	0.653194	0.824566	1
dnaJ	87.28	88.58	87.4533	1.01766	0.0252604	0.84816	0.935244	1	1.02903	0.0412791	0.753859	0.888258	1
mutS	105.023	106.75	100.847	-1.02669	-0.0380069	0.765809	0.891428	1	-1.01199	-0.0171958	0.892713	0.961239	1
CCNA_R0096	146.51	94.33	151.993	1.64564	0.718651	0.0371983	0.125045	1	1.06936	0.0967523	0.776872	0.901691	1
glnD	91.9067	90.7433	94.3633	1.07015	0.0978123	0.33342	0.554343	1	1.05601	0.0786284	0.436104	0.666224	1
moaC	22.1467	19.4533	20.98	1.10743	0.147211	0.38775	0.606881	1	-1.03081	-0.0437842	0.792747	0.910758	1
moaB	210.353	221.057	200.167	-1.07625	-0.106011	0.417868	0.636464	1	-1.0268	-0.038159	0.770244	0.897348	1
moaE	17.22	17.57	19.0533	1.11475	0.156717	0.345297	0.566026	1	1.13894	0.187689	0.250257	0.475931	1
moaD	8.43333	7.91333	6.26667	-1.22729	-0.295477	0.301604	0.523386	1	-1.31961	-0.400108	0.147804	0.337873	1
moaA	109.983	114.9	118.677	1.06518	0.0911006	0.486934	0.695986	1	1.1156	0.157822	0.227724	0.446353	1
CCNA_00019	6.41333	6.03	6.95333	1.18474	0.244569	0.257882	0.473035	1	1.11793	0.160834	0.444034	0.673889	1
CCNA_00020	142.473	167.37	98.9367	-1.64391	-0.71713	1.048e-10	2.532e-09	4.279e-07	-1.40516	-0.490732	9.278e-06	0.0001173	0.0378988
CCNA_03911	1216.21	1051.93	1090.69	1.06938	0.0967743	0.523272	0.722332	1	-1.07825	-0.10869	0.472454	0.694985	1
CCNA_00021	136.55	125.487	110.673	-1.10537	-0.144531	0.25386	0.469028	1	-1.20227	-0.265759	0.0356792	0.121661	1
CCNA_00022	115.54	105.43	94.19	-1.08841	-0.122225	0.3558	0.575275	1	-1.19408	-0.255899	0.0518974	0.158683	1
CCNA_00023	167.247	154.79	159.033	1.06162	0.0862655	0.563194	0.748908	1	-1.01763	-0.0252173	0.865198	0.950345	1
CCNA_00024	30.8367	31.2267	26.4833	-1.14629	-0.196971	0.14958	0.333353	1	-1.13502	-0.182715	0.178074	0.382054	1
CCNA_00025	103.303	92.7667	94.5367	1.05098	0.0717319	0.5665	0.751052	1	-1.06316	-0.0883635	0.479079	0.700192	1
CCNA_00026	98.97	92.5467	70.5033	-1.27165	-0.346705	0.0142679	0.0586362	1	-1.35796	-0.441442	0.001789	0.0114561	1
CCNA_00027	25.7767	27.95	24.96	-1.09086	-0.125464	0.494272	0.701077	1	-1.01201	-0.0172178	0.924947	0.978247	1
CCNA_R0097	0	0	0	NaN	NaN	NaN	NaN	NaN	NaN	NaN	NaN	NaN	NaN
CCNA_00028	13.21	21.7367	17.2967	-1.21851	-0.285122	0.152274	0.336828	1	1.31559	0.395714	0.0475517	0.149652	1
CCNA_00029	17.38	16.9167	16.6767	1.01389	0.0198965	0.908056	0.968514	1	-1.01712	-0.0244849	0.885364	0.958125	1
CCNA_00030	36.7967	34.64	32.69	-1.03001	-0.0426559	0.744367	0.877558	1	-1.09632	-0.13267	0.30494	0.539856	1
vapC	31.4467	31.72	31.5567	1.01714	0.0245203	0.892613	0.960824	1	1.02587	0.0368413	0.83774	0.936927	1
vapB	36.4133	38.8	38.3367	1.01542	0.0220721	0.879584	0.953952	1	1.08159	0.11315	0.430349	0.662886	1
CCNA_03912	9.49	9.18333	9.70667	1.08494	0.117615	0.509444	0.712318	1	1.05354	0.0752427	0.665116	0.832669	1
CCNA_00033	375.85	381.657	362.56	-1.02763	-0.0393274	0.819488	0.920918	1	-1.01866	-0.0266765	0.876964	0.955335	1
CCNA_00034	1271.09	1415.21	1269.82	-1.0847	-0.117297	0.476643	0.686143	1	1.01442	0.020649	0.900272	0.966266	1
CCNA_00035	4334.22	4146.01	4968.95	1.22719	0.295354	0.120958	0.285946	1	1.17016	0.22671	0.233894	0.453899	1
CCNA_00036	108.883	112.647	120.383	1.09913	0.136358	0.199196	0.402405	1	1.13501	0.18271	0.0834797	0.226588	1
CCNA_00037	18.2733	16.8567	17.26	1.05293	0.0744159	0.633041	0.802101	1	-1.03162	-0.0449102	0.769566	0.897194	1
CCNA_00038	173.54	176.357	161.897	-1.05679	-0.0796934	0.594478	0.773635	1	-1.04156	-0.0587399	0.694291	0.853284	1
CCNA_00039	486.747	467.847	387.91	-1.17287	-0.230047	0.0744242	0.204729	1	-1.22567	-0.293565	0.0226547	0.0864901	1
CCNA_00040	76.37	76.6233	67.0833	-1.11006	-0.150643	0.21899	0.428231	1	-1.10972	-0.15019	0.217468	0.43654	1
CCNA_00041	523.62	529.52	508.873	-1.0124	-0.0177731	0.914835	0.971523	1	-1.00369	-0.005312	0.974501	0.998982	1
CCNA_R0098	7.42667	8.47	9.34667	1.13316	0.180349	0.603436	0.781123	1	1.29616	0.374242	0.276776	0.507919	1
CCNA_00042	139.207	147.433	152.573	1.06969	0.0971875	0.504291	0.709565	1	1.13362	0.180942	0.2131	0.430966	1
nusA	151.857	145.79	151.797	1.07075	0.0986221	0.456451	0.668136	1	1.02409	0.034341	0.795173	0.912628	1
CCNA_00044	195.613	209.617	203.103	-1.00154	-0.002219	0.982759	0.999995	1	1.07115	0.0991629	0.333003	0.572012	1
CCNA_00045	1479.91	1559.13	1279.31	-1.18717	-0.247532	0.130791	0.303053	1	-1.12943	-0.1756	0.283697	0.516215	1
CCNA_00046	88.9267	102.49	106.973	1.07551	0.105016	0.477649	0.686557	1	1.23385	0.303163	0.039986	0.131728	1
CCNA_00047	99.43	95.1567	118.203	1.27809	0.353985	0.003051	0.0164878	1	1.22043	0.287386	0.0156292	0.0650154	1
metK	1268.01	1484.08	1716.1	1.18504	0.244934	0.223047	0.432983	1	1.36506	0.448963	0.0255163	0.0948387	1
hipB	12.6167	11.4567	23.2133	2.08723	1.06159	3.806e-09	7.735e-08	1.555e-05	1.88685	0.915976	1.382e-07	2.454e-06	0.0005644
CCNA_00050	66.36	65.7633	83.2933	1.30312	0.381969	0.0002015	0.001666	0.823246	1.28854	0.365742	0.0003534	0.002952	1
corC	121.353	131.4	136.467	1.06784	0.094689	0.355848	0.575275	1	1.15388	0.206488	0.0436183	0.139859	1
CCNA_00052	260.997	264.173	244.413	-1.05018	-0.070636	0.491693	0.699362	1	-1.04284	-0.0605145	0.554591	0.757599	1
phoH	74.98	70.8967	92.4533	1.34001	0.422241	0.001666	0.0100232	1	1.26317	0.337053	0.0117373	0.0528047	1
CCNA_00054	230.723	234.33	274.273	1.20413	0.267992	0.0535465	0.161192	1	1.2224	0.289719	0.0367724	0.124145	1
CCNA_00055	923.33	1027.6	769.49	-1.29527	-0.373254	0.0107485	0.0469017	1	-1.16968	-0.226117	0.122188	0.29786	1
CCNA_00056	20.5433	21.59	23.45	1.11885	0.162023	0.304022	0.525795	1	1.16712	0.222949	0.151492	0.342661	1
CCNA_00057	69.1933	67.9733	77.8133	1.17925	0.237874	0.0494295	0.152622	1	1.1581	0.211759	0.0782213	0.216047	1
CCNA_00058	119.287	120.867	139.563	1.19236	0.253825	0.0560697	0.167035	1	1.20635	0.270644	0.0410655	0.134202	1
CCNA_00059	120.467	118.98	88.49	-1.30769	-0.387016	0.008128	0.0370994	1	-1.33144	-0.412982	0.004621	0.0248031	1
CCNA_00060	114.327	106.227	93.4867	-1.10186	-0.139947	0.369598	0.589539	1	-1.18303	-0.242486	0.118763	0.293849	1
CCNA_00061	51.6033	58.6567	45.6333	-1.24954	-0.321395	0.007046	0.032932	1	-1.10148	-0.139446	0.241505	0.463938	1
trpS	94.6667	91.33	87.1933	-1.01944	-0.0277839	0.788272	0.904774	1	-1.06161	-0.0862603	0.402253	0.640936	1
CCNA_03913	0	0	0	NaN	NaN	NaN	NaN	NaN	NaN	NaN	NaN	NaN	NaN
mviN	72.05	68.6233	80.2733	1.20333	0.267037	0.009372	0.0418393	1	1.14476	0.195049	0.056679	0.169995	1
CCNA_00064	7.38	6.77	63.3233	9.64129	3.26923	0	0	0	8.82138	3.141	0	0	0
CCNA_03914	0	0	0	NaN	NaN	NaN	NaN	NaN	NaN	NaN	NaN	NaN	NaN
CCNA_00065	112.94	102.82	122.913	1.23119	0.300051	0.00383	0.0199836	1	1.11878	0.16193	0.11627	0.289611	1
CCNA_00066	92.2967	81.7167	92	1.15993	0.214043	0.117972	0.281328	1	1.02542	0.0362195	0.789228	0.909449	1
CCNA_00067	18.27	17.0567	14.6633	-1.12559	-0.170676	0.493875	0.700756	1	-1.21559	-0.281656	0.25051	0.47597	1
gpsA	53.09	57.5733	52.0333	-1.07529	-0.104724	0.322315	0.544543	1	1.00563	0.008093	0.938782	0.984829	1
CCNA_00069	54.1667	53.5167	59.93	1.15325	0.205705	0.111058	0.271334	1	1.13908	0.187871	0.143868	0.331037	1
CCNA_00070	38.74	38.5867	46.43	1.23928	0.309506	0.0112699	0.0485629	1	1.23024	0.298938	0.0136653	0.0587606	1
CCNA_00071	11.24	12.4333	13.93	1.14904	0.200428	0.198615	0.401655	1	1.2691	0.343806	0.0256821	0.0950762	1
CCNA_00072	82.3133	86.19	73.9833	-1.12978	-0.176044	0.187915	0.388085	1	-1.08	-0.111032	0.405146	0.642495	1
CCNA_00073	226.437	229.07	222.917	1.0034	0.004903	0.973351	0.999995	1	1.0142	0.0203387	0.889732	0.960252	1
CCNA_R0001	9.68	14.97	14.43	-1.00106	-0.001522	0.996493	0.999995	1	1.48997	0.575285	0.105357	0.269094	1
CCNA_00074	233.37	235.347	205.55	-1.11875	-0.161882	0.377398	0.596391	1	-1.12449	-0.169273	0.355896	0.596322	1
CCNA_00075	249.357	282.507	249.527	-1.10092	-0.138712	0.356239	0.575647	1	1.01792	0.025622	0.864653	0.950257	1
CCNA_00076	74.0967	87.1567	87.2533	1.03019	0.0429118	0.695424	0.845478	1	1.2084	0.273101	0.0124293	0.055121	1
CCNA_00077	75.3833	81.6167	81.44	1.0243	0.0346392	0.792042	0.907826	1	1.10251	0.140795	0.283059	0.515295	1
CCNA_00078	131.147	136.307	139.837	1.05471	0.0768469	0.447608	0.6601	1	1.09148	0.126281	0.211432	0.428423	1
CCNA_00079	78.9933	81.53	71.47	-1.10842	-0.148508	0.280198	0.500704	1	-1.08388	-0.116212	0.395761	0.635545	1
CCNA_00080	11.9733	14.2867	14.4133	1.04079	0.0576811	0.706944	0.852479	1	1.23072	0.299508	0.0496422	0.154095	1
CCNA_00081	945.87	847.71	1422.91	1.72445	0.786136	8.993e-15	3.113e-13	3.674e-11	1.54566	0.628222	5.144e-10	1.258e-08	2.101e-06
lysS	269.027	274.393	256.467	-1.04117	-0.0582036	0.692558	0.843752	1	-1.02215	-0.0316126	0.8299	0.932505	1
CCNA_00083	107.603	104.727	115.25	1.13361	0.180929	0.0752873	0.206601	1	1.10042	0.138058	0.173621	0.375308	1
purH	292.3	285.497	355.673	1.28177	0.358138	0.026772	0.0974841	1	1.2445	0.315571	0.050902	0.156577	1
CCNA_00085	40.7933	39.4	58.7067	1.53245	0.615841	1.734e-08	3.356e-07	7.082e-05	1.47544	0.561142	1.957e-07	3.402e-06	0.0007995
gdhZ	196.023	185.603	194.383	1.07505	0.104399	0.521966	0.721567	1	1.01558	0.0223085	0.891146	0.961239	1
CCNA_R0002	13.2067	11.63	11.6567	1.02846	0.0404921	0.898891	0.964098	1	-1.0963	-0.132643	0.665048	0.832669	1
CCNA_00087	29.05	28.53	25.4267	-1.09356	-0.129028	0.243511	0.457421	1	-1.11628	-0.158703	0.146858	0.336653	1
CCNA_00088	92.6967	98.54	87.62	-1.09428	-0.129982	0.436166	0.650463	1	-1.03362	-0.0477077	0.774871	0.900788	1
CCNA_00089	62.54	62.9633	89.83	1.4704	0.556211	4.602e-08	8.431e-07	0.000188	1.48034	0.565931	2.472e-08	4.95e-07	0.000101
CCNA_00090	47.6333	45.5	56.2433	1.27102	0.345986	0.001177	0.007428	1	1.21076	0.275912	0.009006	0.0430296	1
CCNA_00091	7.78333	8.91333	7.88667	-1.09871	-0.135806	0.40557	0.624954	1	1.03836	0.0543096	0.737233	0.877736	1
CCNA_00092	45.94	40.9167	42.0467	1.05777	0.081023	0.456225	0.668136	1	-1.06629	-0.0925938	0.388061	0.62856	1
CCNA_00093	87.56	100.46	86.0867	-1.13625	-0.184276	0.353242	0.574063	1	1.00862	0.0123812	0.950165	0.989654	1
hfsJ	107.93	112.227	121.643	1.11916	0.162419	0.23783	0.450828	1	1.16328	0.218199	0.112158	0.281776	1
CCNA_00095	11.84	10.8533	9.70333	-1.08612	-0.119187	0.524985	0.722943	1	-1.19187	-0.253227	0.170654	0.37081	1
CCNA_00096	25.04	23.77	22.4333	-1.03027	-0.0430175	0.80776	0.9153	1	-1.08724	-0.120676	0.491665	0.709905	1
CCNA_00097	9.68667	8.66	11.2967	1.33968	0.421885	0.0683801	0.19331	1	1.19537	0.257462	0.252968	0.478414	1
CCNA_00098	16.14	17.7433	25.49	1.48453	0.570004	0.00199	0.0115633	1	1.62002	0.696013	0.0001266	0.001222	0.516987
fzlC	50.2533	51.4667	63.2033	1.26476	0.338861	0.002164	0.0124685	1	1.29541	0.373412	0.0006971	0.005303	1
CCNA_00100	104.303	98.1567	112.173	1.17968	0.238401	0.0613548	0.177881	1	1.10728	0.147025	0.246327	0.470608	1
rsmB	102.183	99.3067	119.58	1.24233	0.313043	0.064097	0.183874	1	1.20936	0.27424	0.104384	0.267924	1
CCNA_00102	88.3367	83.59	59.37	-1.36232	-0.446068	0.0134015	0.0556354	1	-1.44595	-0.53202	0.002945	0.0171597	1
CCNA_00103	59.9233	58.4167	61.17	1.07723	0.107324	0.298164	0.519624	1	1.04629	0.0652807	0.525105	0.736045	1
CCNA_00104	43.8833	45.1567	42.59	-1.03073	-0.0436707	0.692375	0.843752	1	-1.00401	-0.00578	0.957845	0.991586	1
CCNA_00105	37.0467	36.9667	42.88	1.19614	0.258384	0.102986	0.257623	1	1.19052	0.251591	0.110098	0.277186	1
CCNA_00106	55.87	54.18	67.6067	1.28562	0.362461	0.003608	0.0190657	1	1.24217	0.312864	0.0116341	0.0525722	1
CCNA_00107	646.997	737.437	501.053	-1.42961	-0.515624	0.0001335	0.001153	0.545424	-1.25926	-0.332578	0.0136807	0.058765	1
CCNA_00108	117.783	121.877	106.48	-1.11317	-0.154673	0.263662	0.480402	1	-1.07804	-0.108414	0.432338	0.663699	1
CCNA_00109	319.52	320.837	248.42	-1.25562	-0.328398	0.001167	0.007384	1	-1.2573	-0.330332	0.001074	0.007447	1
CCNA_00110	57.0667	54.44	55.0867	1.04194	0.0592704	0.595124	0.774011	1	-1.01064	-0.0152668	0.889577	0.960252	1
CCNA_00111	139.41	129.1	111.923	-1.12671	-0.172119	0.253652	0.468854	1	-1.22411	-0.291734	0.0524466	0.160003	1
CCNA_00112	64.58	58.9133	54.23	-1.0575	-0.080663	0.570591	0.753837	1	-1.16388	-0.218939	0.119287	0.294433	1
CCNA_00113	12.1933	11.01	11.73	1.09626	0.132594	0.442441	0.656661	1	-1.01377	-0.0197318	0.906177	0.969412	1
CCNA_00114	7.79	6.94667	7.95	1.186	0.246104	0.330453	0.552382	1	1.04268	0.0602941	0.802863	0.917134	1
CCNA_00115	49.0133	48.54	50.6733	1.07302	0.101676	0.383573	0.602396	1	1.05982	0.0838155	0.471748	0.694949	1
CCNA_R0099	275.503	313.543	198.457	-1.52553	-0.609314	4.834e-05	0.0004876	0.19747	-1.34847	-0.431322	0.003982	0.0221631	1
CCNA_00116	93.32	88.61	85.7767	-1.00456	-0.006565	0.949026	0.989225	1	-1.06206	-0.0868669	0.395796	0.635545	1
CCNA_00117	90.8233	86.5233	88.3133	1.04869	0.0685854	0.608965	0.78375	1	-1.00616	-0.008864	0.9472	0.987825	1
CCNA_00118	41.1733	45.68	49.74	1.12316	0.167569	0.180078	0.37646	1	1.24262	0.313387	0.0120505	0.0537749	1
CCNA_00119	13.9133	13.79	13.8767	1.03399	0.0482244	0.778604	0.899135	1	1.0249	0.0354826	0.832407	0.934171	1
CCNA_00120	8.04333	8.71333	9.68667	1.14302	0.192855	0.381935	0.60081	1	1.23414	0.303508	0.163397	0.361192	1
CCNA_00121	53.18	69.7167	50.94	-1.33035	-0.411807	0.006496	0.0310736	1	-1.01918	-0.0274063	0.856423	0.946458	1
CCNA_00122	197.3	195.64	181.683	-1.0474	-0.0668069	0.521182	0.721516	1	-1.05932	-0.0831321	0.422477	0.658207	1
CCNA_00123	306.56	312.423	261.123	-1.1689	-0.225157	0.115697	0.277954	1	-1.1542	-0.206898	0.148007	0.338059	1
CCNA_00124	750.14	813.607	537.393	-1.4721	-0.557875	0.0006315	0.004357	1	-1.36283	-0.446601	0.006208	0.0314625	1
CCNA_00125	73.21	69.4867	66.3033	-1.01622	-0.023212	0.871285	0.948473	1	-1.0705	-0.0982829	0.490496	0.709582	1
CCNA_00126	49.82	42.1733	43.6833	1.06497	0.0908146	0.608782	0.78375	1	-1.11224	-0.153468	0.381371	0.622662	1
CCNA_00127	21.4267	13.6833	23.1667	1.74289	0.801478	0.007459	0.034537	1	1.09314	0.128479	0.654811	0.825804	1
CCNA_00128	621.04	624.197	561.127	-1.08636	-0.119499	0.497217	0.703301	1	-1.08797	-0.121636	0.489484	0.709582	1
CCNA_00129	87.53	81.7733	108.163	1.36114	0.444818	5.024e-05	0.0005005	0.205212	1.26763	0.342133	0.001557	0.0101904	1
CCNA_00130	185.117	175.4	186.6	1.09325	0.128628	0.391741	0.61102	1	1.02957	0.0420454	0.779376	0.902936	1
CCNA_00131	29.04	24.4967	21.9767	-1.08394	-0.116288	0.504209	0.709565	1	-1.2859	-0.362783	0.0333508	0.115652	1
hetN	92.3267	98.28	80.8667	-1.18079	-0.239749	0.0217466	0.0823307	1	-1.11237	-0.153634	0.14002	0.324689	1
CCNA_00133	145.623	142.547	173.217	1.24899	0.320762	0.001599	0.009647	1	1.21874	0.285392	0.004878	0.025878	1
CCNA_00134	71.6267	77.7667	68.6333	-1.1015	-0.139465	0.20554	0.410742	1	-1.01621	-0.0231916	0.832168	0.934171	1
CCNA_00135	137.38	140.43	123.863	-1.10083	-0.138598	0.177898	0.373952	1	-1.08129	-0.112752	0.27163	0.502085	1
CCNA_00136	64.2067	60.7567	62.05	1.04906	0.0690949	0.539529	0.733924	1	-1.00969	-0.0139182	0.901273	0.966944	1
shkA	67.0033	65.6067	73.38	1.15269	0.205008	0.0795943	0.21391	1	1.1284	0.174285	0.134914	0.3164	1
CCNA_00138	2.70333	3.62	2.88667	-1.21314	-0.278748	0.191435	0.392576	1	1.0865	0.119691	0.575866	0.770777	1
chlI	66.71	63.9433	42.4567	-1.45972	-0.54569	7.2e-05	0.0006793	0.294134	-1.52719	-0.610876	8.408e-06	0.0001073	0.0343466
CCNA_00140	135.843	130.67	101.463	-1.25237	-0.324657	0.001599	0.009647	1	-1.30671	-0.385937	0.0001664	0.001552	0.679864
CCNA_00141	98.5633	91.7767	88.4767	-1.00642	-0.009237	0.953142	0.99023	1	-1.07578	-0.105378	0.501449	0.718023	1
CCNA_00142	79.6633	87.8433	69.52	-1.22982	-0.29845	0.007035	0.0329203	1	-1.11697	-0.159592	0.1471	0.33683	1
CCNA_00143	94.84	105.637	79.5033	-1.28893	-0.366173	0.0004292	0.003159	1	-1.15761	-0.211151	0.0418379	0.135512	1
CCNA_00144	29.16	31.6667	25.4533	-1.2098	-0.274764	0.0122615	0.0520667	1	-1.11503	-0.157088	0.149682	0.340599	1
CCNA_00145	36.14	37.9967	30.5233	-1.21096	-0.276155	0.111982	0.27211	1	-1.15372	-0.206288	0.232948	0.452924	1
CCNA_00146	80.9767	81.1367	76.1333	-1.03568	-0.0505832	0.636085	0.805458	1	-1.0368	-0.0521328	0.623235	0.807458	1
CCNA_00147	18.7633	17.0633	17.2867	1.03787	0.0536218	0.871387	0.948473	1	-1.04981	-0.0701274	0.828192	0.932182	1
CCNA_00148	72.5133	58.17	67.6	1.19414	0.255973	0.0421652	0.136054	1	-1.0414	-0.058529	0.637352	0.816427	1
CCNA_00149	189.167	167.377	206.247	1.26953	0.344289	0.0397354	0.131055	1	1.12977	0.176035	0.290438	0.523583	1
CCNA_00150	225.177	252.827	190.543	-1.28307	-0.359605	0.0250252	0.0921803	1	-1.14337	-0.193297	0.228205	0.44677	1
CCNA_00151	90.0333	72.21	69.7833	-1.00626	-0.009002	0.953421	0.990268	1	-1.26265	-0.33646	0.0280959	0.101568	1
CCNA_00152	75.1467	78.1133	69.3033	-1.09538	-0.13143	0.206474	0.410742	1	-1.05334	-0.0749729	0.469481	0.693109	1
grpE	267.457	264.023	207.917	-1.23494	-0.304444	0.0567836	0.168576	1	-1.25398	-0.326517	0.0408415	0.133684	1
CCNA_00154	0.106667	0.44	0.323333	-1.28014	-0.356297	0.675518	0.832929	1	2.61491	1.38676	0.217456	0.43654	1
CCNA_00155	210.223	215.18	181.393	-1.1518	-0.203884	0.0442372	0.140205	1	-1.13207	-0.178957	0.076974	0.213613	1
CCNA_00156	4.23333	3.44667	4.23667	1.26011	0.333546	0.321167	0.543541	1	1.02331	0.0332428	0.915902	0.973832	1
CCNA_00157	5.27333	4.85	6.73667	1.42485	0.510815	0.0664688	0.188821	1	1.30635	0.385544	0.149536	0.340498	1
CCNA_R0100	341.57	250.547	194.95	-1.24056	-0.310995	0.275226	0.495483	1	-1.69087	-0.757766	0.007552	0.0370772	1
recF	21.07	21.2233	20.0767	-1.02695	-0.0383648	0.788199	0.904774	1	-1.01777	-0.0254148	0.857665	0.946807	1
gyrB	167.903	171.167	146.187	-1.13633	-0.184378	0.229946	0.440794	1	-1.11544	-0.157612	0.304607	0.539835	1
CCNA_00160	3.26333	2.90667	3.11667	1.09863	0.135705	0.544006	0.735606	1	-1.0239	-0.0340767	0.874514	0.954892	1
CCNA_00161	2181.87	1921.83	1700.52	-1.09566	-0.131804	0.475179	0.684935	1	-1.25316	-0.325566	0.0777177	0.215093	1
CCNA_00162	9578.11	8793.81	5817.74	-1.47889	-0.564516	0.006135	0.0294516	1	-1.61378	-0.690442	0.0008029	0.005878	1
CCNA_00163	1128.6	1083.48	1029.41	-1.02792	-0.03973	0.831081	0.926321	1	-1.07188	-0.100146	0.590766	0.781756	1
CCNA_00164	170.957	173.747	182.717	1.08256	0.114445	0.420815	0.638807	1	1.09559	0.131711	0.353937	0.594503	1
pssY	95.3467	99.18	95.2733	-1.00948	-0.0136141	0.922963	0.975294	1	1.03013	0.042828	0.760357	0.891776	1
CCNA_03915	997.547	1135.12	964.99	-1.13366	-0.180993	0.408193	0.626848	1	1.00929	0.0133478	0.951353	0.990229	1
CCNA_00166	59.21	66.74	73.19	1.13037	0.176793	0.193543	0.394719	1	1.27077	0.345702	0.0108498	0.0497995	1
CCNA_00167	111.053	99.7067	83.9867	-1.15406	-0.206721	0.0475054	0.147763	1	-1.28923	-0.366513	0.0004056	0.003314	1
CCNA_00168	250.913	243.113	196.233	-1.20971	-0.274662	0.113081	0.273658	1	-1.25603	-0.328866	0.0575421	0.172404	1
CCNA_00169	13.5233	13.17	11.7067	-1.09609	-0.132362	0.523627	0.722332	1	-1.12964	-0.175868	0.394359	0.634485	1
CCNA_00170	10.0633	9.95	8.55667	-1.12985	-0.17613	0.15023	0.334253	1	-1.1463	-0.196989	0.103843	0.267297	1
CCNA_00171	15.7767	13.9133	18.1433	1.3407	0.422989	0.0218494	0.0824906	1	1.18044	0.239323	0.181607	0.387397	1
pulD	18.1033	19.2267	20.3667	1.09002	0.124358	0.249304	0.4634	1	1.15433	0.207061	0.0534714	0.162375	1
pulE	4.81	4.59333	6.05333	1.35354	0.436742	0.008785	0.0396142	1	1.29225	0.369886	0.0227788	0.0868017	1
pulF	6.33	6.78667	8.08333	1.22978	0.298401	0.0642139	0.183987	1	1.31465	0.39468	0.0130478	0.0568232	1
CCNA_00175	24.7567	27.9267	27.5333	1.01504	0.0215381	0.892317	0.960758	1	1.13985	0.188839	0.23219	0.451879	1
CCNA_00176	4.54667	3.48667	5.09	1.50542	0.590166	0.016418	0.0656239	1	1.14013	0.189202	0.408665	0.645262	1
CCNA_00177	11.3167	12.61	15.3367	1.25107	0.323162	0.121809	0.287604	1	1.39341	0.478617	0.0205384	0.0801333	1
CCNA_00178	11.6333	13.5467	16.2633	1.23404	0.303391	0.0472042	0.147198	1	1.43007	0.516084	0.0006635	0.00509	1
CCNA_00179	16.1933	18.6667	25.02	1.38011	0.464778	0.0240499	0.0891506	1	1.58784	0.667063	0.001174	0.008004	1
CCNA_00180	10.4767	11.1567	12.97	1.19662	0.258961	0.0771288	0.20935	1	1.26992	0.344736	0.0172778	0.0698119	1
CCNA_00181	7.60333	7.57333	8.84333	1.19503	0.257053	0.22859	0.43881	1	1.19033	0.251367	0.22717	0.445719	1
CCNA_00182	5.68667	5.42667	6.46667	1.22491	0.292671	0.139343	0.318176	1	1.1628	0.217603	0.256118	0.482828	1
pulO	16.21	13.4833	18.0367	1.37423	0.458625	0.004909	0.0246061	1	1.14082	0.190072	0.231965	0.451657	1
CCNA_00184	1.35	1.58	1.42	-1.09133	-0.126082	0.837963	0.929355	1	1.11579	0.158071	0.7965	0.912977	1
CCNA_00185	6.93667	10.3067	11.7133	1.17449	0.232034	0.311621	0.533452	1	1.7011	0.766464	0.0008535	0.006171	1
CCNA_R0003	6.06667	9.6	5.69	-1.62709	-0.702294	0.1874	0.387414	1	-1.04225	-0.0597037	0.912673	0.973198	1
CCNA_00186	44.1233	42.0567	54.01	1.3249	0.40588	0.007005	0.0328225	1	1.26399	0.337984	0.0241952	0.0911784	1
CCNA_00187	23.2633	22.2567	31.3633	1.45329	0.539325	0.0002288	0.001865	0.934464	1.38956	0.474625	0.001065	0.007398	1
CCNA_00188	210.027	211.667	173.007	-1.19	-0.250966	0.0135461	0.0561438	1	-1.18344	-0.242986	0.0166198	0.0679598	1
CCNA_00189	97.6467	81.3567	92.2233	1.16563	0.221112	0.158229	0.34602	1	-1.02915	-0.0414549	0.788787	0.909435	1
CCNA_00190	129.65	129.323	136.353	1.08176	0.113374	0.380952	0.600382	1	1.07602	0.105702	0.411988	0.648793	1
CCNA_00191	13.2033	13.9267	13.95	1.02922	0.0415524	0.798712	0.909855	1	1.08528	0.118073	0.460461	0.687494	1
CCNA_00192	34.6667	35.5567	27.3267	-1.26519	-0.33935	0.001416	0.008661	1	-1.23786	-0.307852	0.003598	0.0203835	1
leuB	331.823	318.937	282.82	-1.09779	-0.134597	0.364768	0.584802	1	-1.15017	-0.20185	0.173821	0.375308	1
CCNA_00194	68.1933	66.6833	58.1633	-1.1154	-0.157568	0.424771	0.641655	1	-1.14294	-0.192743	0.326189	0.563656	1
leuD	120.677	109.417	99.4767	-1.0697	-0.0972076	0.442175	0.656661	1	-1.18684	-0.247126	0.0495286	0.153859	1
leuC	647.813	603.877	577.8	-1.01345	-0.0192736	0.905728	0.967599	1	-1.08854	-0.1224	0.451888	0.679929	1
CCNA_R0004	2.48333	1.57333	1.27	-1.19306	-0.254665	0.728045	0.868339	1	-1.83476	-0.87559	0.190676	0.399852	1
rplS	216.19	224.707	190.233	-1.15748	-0.21099	0.192575	0.393924	1	-1.11835	-0.161373	0.318271	0.557759	1
trmD	751.953	707.067	763.563	1.10186	0.139946	0.442948	0.656661	1	1.03193	0.0453386	0.803646	0.917134	1
CCNA_00199	122.077	117.403	132.347	1.15801	0.211652	0.0595388	0.174802	1	1.11162	0.152667	0.173405	0.375191	1
CCNA_00200	264.78	262.41	221.49	-1.1543	-0.207017	0.143891	0.325075	1	-1.17458	-0.232141	0.100957	0.261573	1
CCNA_00201	266.153	300.81	241.657	-1.20792	-0.272523	0.0161289	0.0647854	1	-1.07625	-0.10602	0.348895	0.588952	1
CCNA_00202	81.8933	78.4367	94.4533	1.24075	0.311209	0.002664	0.0147465	1	1.18575	0.245802	0.0170649	0.0690882	1
CCNA_00203	27.0433	24.9633	28.7067	1.18313	0.242608	0.0493908	0.152618	1	1.08727	0.120706	0.321423	0.558967	1
kefB	20.8533	20.9033	20.3533	1.00137	0.001975	0.985438	0.999995	1	-1.00021	-0.000301	0.997761	0.999888	1
CCNA_00205	30.3933	31.91	32.42	1.04552	0.0642202	0.699954	0.847774	1	1.09503	0.130973	0.428959	0.661902	1
CCNA_03916	12.4833	9.88	11.5933	1.20493	0.268955	0.250572	0.464743	1	-1.0384	-0.0543672	0.806604	0.918332	1
CCNA_00206	135.433	127.643	109.787	-1.13817	-0.186717	0.232236	0.443517	1	-1.21145	-0.276736	0.0759831	0.211582	1
CCNA_00207	22.3833	20.9	16.97	-1.19699	-0.259408	0.105579	0.261837	1	-1.2867	-0.363679	0.0212651	0.0819508	1
CCNA_00208	2.05667	2.18333	2.67	1.25679	0.329744	0.230248	0.440959	1	1.3272	0.40839	0.12964	0.308397	1
CCNA_00209	55.52	55.49	55.6067	1.03118	0.0442945	0.669195	0.828885	1	1.02727	0.0388216	0.706851	0.858271	1
CCNA_00210	1281.68	1178.7	1185.7	1.03125	0.0444006	0.821148	0.921282	1	-1.06076	-0.0850931	0.664812	0.832669	1
CCNA_00211	122.913	130.747	123.87	-1.02627	-0.0374155	0.773538	0.896055	1	1.02745	0.0390671	0.763511	0.893936	1
CCNA_00212	118.59	123.207	126.81	1.05895	0.0826363	0.487779	0.696186	1	1.09244	0.127557	0.283065	0.515295	1
CCNA_00213	37.95	39.9667	43.43	1.11876	0.161899	0.193282	0.394384	1	1.1724	0.229461	0.0626337	0.183939	1
CCNA_00214	2557.78	3062.51	2656.89	-1.12039	-0.163997	0.52161	0.721516	1	1.04512	0.0636743	0.803495	0.917134	1
CCNA_R0101	27.8933	24.7733	21.13	-1.15868	-0.212477	0.647457	0.814305	1	-1.31732	-0.397607	0.3855	0.62615	1
CCNA_00215	1617.12	2008.24	1398.61	-1.39749	-0.482843	0.009368	0.0418393	1	-1.13675	-0.184912	0.319697	0.558655	1
CCNA_00216	63.3633	66.5967	60.8633	-1.06309	-0.0882592	0.524061	0.722332	1	-1.01601	-0.022914	0.867768	0.9524	1
CCNA_00217	45.22	43.8533	45.22	1.06393	0.0894051	0.452978	0.664899	1	1.02632	0.0374839	0.75222	0.888258	1
CCNA_00218	51.0167	52.4633	56.1333	1.10014	0.137689	0.20238	0.407252	1	1.12801	0.173781	0.104847	0.26861	1
CCNA_00220	27.3233	37.2367	29.83	-1.21313	-0.278737	0.219545	0.428801	1	1.10811	0.148104	0.514692	0.728523	1
CCNA_00221	366.547	363.393	390.887	1.10628	0.145713	0.151722	0.336109	1	1.09434	0.130066	0.199697	0.41165	1
CCNA_00222	60.4	59.4967	52.1167	-1.11173	-0.152806	0.195801	0.397735	1	-1.13354	-0.180833	0.124593	0.301161	1
CCNA_00223	21.74	23.0967	22.1633	-1.01467	-0.0210095	0.887313	0.957641	1	1.04747	0.0669029	0.649317	0.822557	1
CCNA_00224	429.29	307.337	293.7	-1.02518	-0.035883	0.848547	0.935244	1	-1.40798	-0.493627	0.008586	0.0413618	1
CCNA_00225	0	0	0	NaN	NaN	NaN	NaN	NaN	NaN	NaN	NaN	NaN	NaN
CCNA_00226	0.593333	0.546667	1.01667	1.8874	0.916404	0.151888	0.336294	1	1.74866	0.806249	0.167756	0.367246	1
CCNA_00227	14.4	12.0767	14.5633	1.24088	0.311364	0.0488283	0.151109	1	1.03911	0.0553472	0.715508	0.863726	1
CCNA_00228	79.82	70.93	100.9	1.46185	0.547791	1.626e-05	0.000181	0.0664088	1.29683	0.374986	0.002926	0.0170981	1
CCNA_00229	33.6333	33.6233	38.2767	1.17146	0.228306	0.0367504	0.124379	1	1.16753	0.223456	0.0388588	0.128846	1
CCNA_00230	70.1333	69.3733	80.3567	1.19153	0.25282	0.0145912	0.0597845	1	1.17562	0.233422	0.0234925	0.0888581	1
CCNA_00231	18.2433	17.73	20.9867	1.21718	0.283538	0.115141	0.277024	1	1.17805	0.236406	0.181742	0.387483	1
CCNA_00232	77.23	72.01	112.81	1.61201	0.688864	2.693e-10	6.358e-09	1.1e-06	1.50233	0.587201	4.718e-08	9.092e-07	0.0001927
CCNA_00233	126.82	115.247	162.2	1.44317	0.529245	0.001483	0.009044	1	1.30621	0.385385	0.0204533	0.0798774	1
CCNA_00234	59.28	54.2833	83.4833	1.58346	0.663079	2.873e-08	5.433e-07	0.0001173	1.44549	0.531561	7.635e-06	9.808e-05	0.0311893
CCNA_00235	3.09	2.57333	2.64333	1.0527	0.0741007	0.8559	0.939904	1	-1.14201	-0.191576	0.618426	0.803265	1
CCNA_00236	140.543	138.157	205.67	1.53489	0.618131	6.47e-06	7.843e-05	0.0264297	1.51155	0.596027	1.341e-05	0.0001645	0.0547783
chvI	1115.8	1148.25	881.55	-1.26813	-0.342698	0.040383	0.132092	1	-1.2331	-0.302288	0.0705468	0.200406	1
chvG	326.223	330.1	317.54	-1.0093	-0.0133599	0.936169	0.981957	1	1.00382	0.0055	0.97369	0.998982	1
hprK	24.72	23.6067	25.6833	1.12049	0.164135	0.393136	0.612042	1	1.06678	0.0932573	0.62314	0.807458	1
CCNA_00240	483.3	401.307	428.873	1.0968	0.133307	0.190509	0.391802	1	-1.09956	-0.136923	0.177049	0.38101	1
CCNA_00241	297.387	302.39	312.673	1.06223	0.0870918	0.482144	0.691079	1	1.07894	0.10962	0.374954	0.615383	1
CCNA_03917	148.777	125.527	236.257	1.92834	0.947362	7.78e-07	1.131e-05	0.003178	1.63109	0.705841	0.0001909	0.001737	0.779945
CCNA_00243	80.0067	70.02	191.477	2.81549	1.49338	0	0	0	2.46513	1.30167	0	0	0
CCNA_00244	4.34	3.86667	4.42667	1.18007	0.23887	0.362633	0.583211	1	1.04577	0.0645647	0.798809	0.915068	1
CCNA_00245	26.65	26.9633	27.0267	1.02897	0.0411998	0.815578	0.918818	1	1.04087	0.0577874	0.739513	0.878938	1
CCNA_00246	32.79	32.2867	27.5567	-1.13913	-0.187936	0.0975418	0.249036	1	-1.16039	-0.214611	0.0551776	0.16649	1
spdR	117.527	0.206667	131.85	637.629	9.31657	0	0	0	1.1528	0.205147	0.0487833	0.152471	1
CCNA_00248	81.3767	77.8867	118.207	1.56195	0.643352	3.424e-10	7.947e-09	1.399e-06	1.49036	0.575659	1.692e-08	3.49e-07	6.91e-05
CCNA_00249	73.7	70.5633	71.98	1.04989	0.0702372	0.566916	0.751052	1	1.0019	0.002739	0.982047	0.999888	1
CCNA_00250	214.4	200.89	177.54	-1.10237	-0.140614	0.191249	0.392576	1	-1.18016	-0.238984	0.026083	0.0960767	1
CCNA_00251	27.57	28.4333	24.66	-1.1224	-0.166585	0.405006	0.624678	1	-1.09156	-0.126387	0.525739	0.736155	1
pbpX	383.327	403.893	431.137	1.10013	0.13767	0.40034	0.619466	1	1.15703	0.210422	0.198567	0.410707	1
CCNA_00253	850.363	922.713	789.1	-1.13967	-0.188614	0.276907	0.497215	1	-1.05754	-0.0807104	0.641709	0.817904	1
CCNA_00254	19.5233	20.1867	17.3667	-1.13132	-0.178001	0.294743	0.515642	1	-1.10055	-0.138219	0.412693	0.649154	1
CCNA_00255	94.3433	100.227	99.1867	1.0201	0.0287036	0.780151	0.899243	1	1.08075	0.112038	0.274702	0.505704	1
CCNA_00256	88.3433	86.9833	96.6	1.14228	0.191917	0.0654073	0.186584	1	1.12073	0.164436	0.112485	0.282422	1
CCNA_00257	780.777	879.407	1032.03	1.19916	0.262028	0.279877	0.500567	1	1.3273	0.408496	0.0920511	0.243288	1
CCNA_00259	19.04	21.8267	19.63	-1.0805	-0.111693	0.355208	0.575275	1	1.06094	0.0853413	0.476512	0.69809	1
CCNA_00260	7.76667	7.07	6.02	-1.1378	-0.18625	0.330839	0.552382	1	-1.25797	-0.331103	0.0742354	0.208175	1
CCNA_00261	454.82	410.727	497.787	1.24236	0.313083	0.0401018	0.131473	1	1.11863	0.161728	0.288715	0.52209	1
CCNA_00262	47.91	45.2867	55.89	1.27135	0.346358	0.009818	0.0435451	1	1.19775	0.260324	0.050663	0.156195	1
CCNA_00263	86.6933	94.7067	80.7	-1.1406	-0.189795	0.0806509	0.216039	1	-1.04682	-0.0660183	0.541189	0.746632	1
CCNA_00264	151.433	145.037	143.297	1.01404	0.020108	0.874352	0.950433	1	-1.03599	-0.0510118	0.687821	0.848354	1
CCNA_00265	100.167	95.7733	95.7833	1.02983	0.0424078	0.79062	0.907214	1	-1.01831	-0.0261719	0.869673	0.952577	1
CCNA_00266	1.68667	1.28	1.54333	1.24346	0.314362	0.256813	0.472347	1	-1.07615	-0.105875	0.682028	0.84314	1
CCNA_00267	113.71	113.107	104.987	-1.04689	-0.0661088	0.521362	0.721516	1	-1.05606	-0.0786934	0.44361	0.673889	1
CCNA_R0005	204.623	263.623	177.793	-1.44083	-0.526903	0.002436	0.0137661	1	-1.12492	-0.169825	0.328853	0.567059	1
dnaX	92.31	90.7133	90.44	1.02735	0.0389329	0.721701	0.863042	1	1.00833	0.0119733	0.912585	0.973198	1
CCNA_00269	116.557	124.127	89.14	-1.35445	-0.437706	0.0003865	0.002907	1	-1.27969	-0.355789	0.003741	0.0210472	1
recR	69.26	80.37	70.0333	-1.1132	-0.154717	0.291335	0.512093	1	1.03982	0.0563295	0.700433	0.855097	1
CCNA_00271	37.9767	33.5033	30.1033	-1.09465	-0.130476	0.618533	0.791823	1	-1.24271	-0.313485	0.223773	0.441999	1
CCNA_00272	101.677	97.0233	89.3033	-1.05486	-0.077058	0.452733	0.664778	1	-1.10714	-0.146837	0.151008	0.341944	1
CCNA_00273	304.693	318.243	372.433	1.19948	0.262403	0.0295047	0.104988	1	1.24924	0.321055	0.007656	0.0375452	1
CCNA_00274	3.14333	3.18	4.73	1.53157	0.615014	0.0723791	0.200181	1	1.53087	0.61435	0.0641503	0.186668	1
CCNA_00275	24.06	23.4167	20.34	-1.12356	-0.168079	0.221054	0.430619	1	-1.15868	-0.212482	0.119253	0.294433	1
CCNA_00276	4.60333	5.07667	4.22333	-1.1711	-0.227867	0.423575	0.641009	1	-1.0614	-0.0859667	0.759861	0.891776	1
CCNA_00277	71.11	65.45	67.4	1.05963	0.0835603	0.422552	0.640254	1	-1.02809	-0.0399644	0.699457	0.854659	1
CCNA_00278	49.5433	48.91	50.6033	1.06665	0.0930934	0.462437	0.67429	1	1.05155	0.0725208	0.564735	0.762373	1
CCNA_00279	4.24	3.63667	4.35	1.23401	0.303358	0.347471	0.568906	1	1.04339	0.0612803	0.845011	0.941021	1
CCNA_00280	30.4633	32.58	33.6	1.06116	0.0856378	0.492683	0.699796	1	1.13085	0.177412	0.151972	0.342986	1
CCNA_00281	38.6133	39.58	40.1733	1.04537	0.0640121	0.556069	0.744035	1	1.0677	0.0945089	0.380699	0.622144	1
CCNA_00282	215.277	244.017	148.593	-1.59655	-0.674957	1.278e-05	0.000147	0.0521881	-1.42222	-0.508142	0.001006	0.007061	1
CCNA_00283	291.553	285.833	262.13	-1.06274	-0.0877839	0.542383	0.734627	1	-1.09119	-0.125905	0.381835	0.622922	1
CCNA_00284	284.443	312.64	283.41	-1.07196	-0.100252	0.3234	0.545454	1	1.02302	0.032829	0.746134	0.884235	1
CCNA_00285	495.857	517.453	430.843	-1.17117	-0.22795	0.143383	0.32414	1	-1.12696	-0.172431	0.268194	0.497988	1
lovR	130.86	146.95	109.507	-1.30334	-0.382212	0.0210113	0.0799917	1	-1.17073	-0.227413	0.169209	0.369241	1
lovK	89.8467	105.243	82.3767	-1.24215	-0.312836	0.0286849	0.102862	1	-1.07049	-0.0982763	0.491637	0.709905	1
CCNA_00288	516.65	627.25	557.557	-1.09732	-0.133982	0.510114	0.712415	1	1.08484	0.117488	0.563534	0.761752	1
CCNA_00289	45.5867	61.83	58.79	-1.02042	-0.0291622	0.881419	0.953952	1	1.30669	0.385914	0.0488486	0.152559	1
CCNA_00290	1720.33	1761.26	1394.74	-1.22923	-0.297755	0.11574	0.277954	1	-1.20258	-0.266134	0.159758	0.355645	1
phoR	125.103	118.99	100.32	-1.15223	-0.204433	0.090969	0.236965	1	-1.2111	-0.276319	0.0220737	0.084827	1
pstC	54.7667	57.6933	54.5667	-1.02712	-0.0386098	0.710418	0.854804	1	1.02247	0.0320545	0.757044	0.890156	1
pstA	78.3567	77.43	75.5233	1.00353	0.005091	0.960666	0.994118	1	-1.01188	-0.0170451	0.868321	0.952577	1
pstB	200.3	205.69	196.803	-1.01848	-0.0264157	0.830824	0.926321	1	1.00487	0.007002	0.954777	0.991107	1
phoU	221.857	223.897	210.627	-1.03531	-0.0500658	0.766937	0.891428	1	-1.03368	-0.0477932	0.777037	0.901691	1
phoB	51.85	52.49	53.69	1.05223	0.0734516	0.566494	0.751052	1	1.05848	0.0819922	0.519513	0.73212	1
CCNA_00297	26.79	24.5467	30.9633	1.29864	0.377	0.0115358	0.0494477	1	1.19037	0.251405	0.0883977	0.236607	1
CCNA_00298	14.1533	11.2767	13.4567	1.24036	0.310754	0.277562	0.497299	1	-1.00989	-0.0141961	0.960033	0.99294	1
CCNA_00299	80.8867	78.5967	73.17	-1.04426	-0.062479	0.545173	0.735765	1	-1.07749	-0.10768	0.295067	0.529125	1
CCNA_00300	41.3867	40.2033	30.2567	-1.29031	-0.367722	0.004685	0.0238035	1	-1.33238	-0.414003	0.001208	0.008224	1
CCNA_00301	27.07	27.98	27.8633	1.02448	0.0348895	0.752416	0.883457	1	1.05501	0.0772598	0.480614	0.701933	1
CCNA_00302	118.017	107.267	143.997	1.38056	0.465256	0.00391	0.0202935	1	1.25494	0.327622	0.0418643	0.135512	1
lpxK	36.8567	37.6667	40.3533	1.10511	0.144192	0.305601	0.526521	1	1.13025	0.176638	0.207252	0.423076	1
CCNA_00304	31.0767	28.5567	31.8667	1.15191	0.204026	0.180166	0.37646	1	1.05901	0.082723	0.584495	0.776223	1
czcD	144.87	152.033	150.83	1.02396	0.0341653	0.840897	0.931254	1	1.07522	0.104638	0.538382	0.74527	1
CCNA_00306	87.6167	88.67	84.5	-1.01703	-0.0243587	0.860758	0.94167	1	-1.00688	-0.009899	0.942994	0.986209	1
CCNA_00307	117.113	112.563	115.993	1.0635	0.0888193	0.423623	0.641009	1	1.01939	0.0277039	0.802558	0.917134	1
ctpA	2.74667	2.55333	2.70333	1.08113	0.112544	0.691698	0.843752	1	1.00771	0.0110836	0.967629	0.995892	1
CCNA_R0102	147.447	180.033	157.847	-1.1082	-0.148221	0.465988	0.677155	1	1.09308	0.128405	0.527068	0.736155	1
CCNA_00309	2057.64	2247.74	2573.88	1.18315	0.242638	0.149917	0.333785	1	1.29042	0.367845	0.029022	0.103418	1
CCNA_00310	51	51.08	60.1233	1.21058	0.275695	0.0103937	0.045703	1	1.20917	0.274014	0.01019	0.0473563	1
CCNA_00311	137.94	137.62	153.813	1.15055	0.202326	0.0464138	0.145654	1	1.14652	0.197259	0.0516677	0.158337	1
CCNA_00312	47.83	40.4467	43.02	1.09329	0.128681	0.456655	0.668136	1	-1.0846	-0.117157	0.492155	0.709905	1
CCNA_00313	189.053	202.253	169.32	-1.16413	-0.219248	0.13905	0.317685	1	-1.09331	-0.128707	0.384987	0.625603	1
CCNA_00314	26.5167	25.22	30.47	1.24281	0.313608	0.008222	0.0374414	1	1.17823	0.23662	0.0413548	0.134647	1
CCNA_00315	64.8333	60.0933	65.3967	1.11968	0.16309	0.114603	0.27636	1	1.03544	0.0502414	0.62509	0.808323	1
CCNA_00316	80.1133	79.96	94.11	1.21156	0.276869	0.0129226	0.0541979	1	1.20931	0.27419	0.0134852	0.0582317	1
cgtA	203.87	192.69	215.727	1.14993	0.201545	0.0468479	0.14631	1	1.08467	0.117257	0.246421	0.470608	1
CCNA_00318	207.59	184.207	225.49	1.25537	0.328115	0.001238	0.007711	1	1.11303	0.154492	0.127105	0.30502	1
CCNA_00319	19.2633	19.5467	15.1	-1.26179	-0.335473	0.0359682	0.122749	1	-1.24457	-0.315649	0.0452865	0.143965	1
CCNA_00320	410.723	416.037	426.76	1.05364	0.0753833	0.651104	0.816879	1	1.05334	0.0749767	0.652448	0.8243	1
CCNA_00321	1325.02	1279.09	1268.64	1.01855	0.0265162	0.870373	0.948129	1	-1.02707	-0.0385348	0.812491	0.922348	1
CCNA_00322	486.14	562.107	776.803	1.42001	0.505903	0.0546506	0.163746	1	1.60546	0.682989	0.009473	0.04484	1
CCNA_00323	647.64	621.87	549.74	-1.10041	-0.138042	0.384719	0.603524	1	-1.14235	-0.192005	0.226526	0.445099	1
CCNA_00324	1067.26	1154.77	1072.29	-1.04271	-0.0603314	0.703846	0.850403	1	1.02951	0.0419509	0.791488	0.910758	1
CCNA_00326	53.4133	54.67	47.21	-1.12539	-0.170424	0.108294	0.266174	1	-1.10387	-0.142569	0.176596	0.380483	1
CCNA_R0103	26.39	21.1867	35.4767	1.71947	0.781966	0.005028	0.0251113	1	1.38955	0.474617	0.0754683	0.210723	1
CCNA_00327	117.983	107.747	101.647	-1.03534	-0.0501005	0.744916	0.877953	1	-1.13744	-0.185796	0.226131	0.444749	1
mtgA	34.2133	33.7767	43.15	1.31499	0.395056	0.004772	0.0240654	1	1.29409	0.371939	0.007318	0.0360742	1
CCNA_00329	21.94	17.9967	25.27	1.44307	0.529145	0.001222	0.007654	1	1.18403	0.243702	0.126211	0.303993	1
mopB	7.61	7.71667	7.36333	-1.01781	-0.0254745	0.886677	0.957332	1	-1.0112	-0.0160652	0.926863	0.978247	1
CCNA_00331	239.967	251.203	230.51	-1.05875	-0.0823646	0.417869	0.636464	1	-1.01542	-0.0220739	0.827833	0.932182	1
CCNA_00332	122.533	131.94	100.513	-1.27325	-0.348518	0.003732	0.0195953	1	-1.18877	-0.249466	0.0374862	0.126034	1
CCNA_00333	34.2933	27.3067	33.27	1.25216	0.324417	0.0282894	0.101638	1	-1.00499	-0.007179	0.960711	0.993043	1
CCNA_00334	5.95	5.27333	5.46333	1.06079	0.0851376	0.708082	0.852998	1	-1.06637	-0.092713	0.671418	0.836364	1
CCNA_00335	12.14	12.34	10.42	-1.14886	-0.200202	0.329271	0.552107	1	-1.13501	-0.182702	0.365085	0.605265	1
CCNA_00336	1.95333	2.07	1.75	-1.14993	-0.201546	0.380473	0.599858	1	-1.08699	-0.120333	0.593124	0.783606	1
CCNA_00337	27.49	27.5133	26.44	-1.01158	-0.0166155	0.934782	0.981185	1	-1.0131	-0.0187804	0.925938	0.978247	1
CCNA_00338	139.677	121.31	132.653	1.11987	0.163328	0.290041	0.510478	1	-1.02823	-0.0401568	0.794574	0.912264	1
CCNA_00339	24.5867	24.8633	26.31	1.0901	0.124457	0.256138	0.471741	1	1.10129	0.139198	0.199603	0.41165	1
CCNA_00340	1813.05	1663.73	1540.16	-1.05606	-0.0786888	0.683587	0.838674	1	-1.15833	-0.212047	0.272034	0.502604	1
sucD	469.15	431.34	419.753	1.00012	0.0001665	0.99916	0.999995	1	-1.09484	-0.130714	0.407971	0.645204	1
odhA	1146.19	1130.9	1116.02	1.01141	0.0163636	0.930874	0.979299	1	-1.00627	-0.009012	0.961895	0.993763	1
odhB	1295.99	1206.55	1176.87	1.0002	0.0002824	0.998735	0.999995	1	-1.08184	-0.113491	0.524079	0.735692	1
CCNA_00344	51.1633	52.1767	50.21	-1.01016	-0.014582	0.929311	0.978664	1	1.00679	0.009759	0.952291	0.990318	1
CCNA_00345	176.02	194.273	160.903	-1.17298	-0.230173	0.177688	0.373952	1	-1.06299	-0.0881248	0.605629	0.79371	1
CCNA_00346	546.807	526.713	487.73	-1.0538	-0.075607	0.662885	0.826331	1	-1.10161	-0.139617	0.420724	0.65723	1
CCNA_00347	5.78333	6.18333	4.52333	-1.3297	-0.411099	0.305046	0.526521	1	-1.23988	-0.310199	0.43141	0.663238	1
CCNA_R0104	0	0	0	NaN	NaN	NaN	NaN	NaN	NaN	NaN	NaN	NaN	NaN
CCNA_00348	176.97	167.59	552.65	3.38891	1.76082	0	0	0	3.20707	1.68126	0	0	0
CCNA_00349	31.8633	29.5733	47.5467	1.65507	0.72689	3.845e-11	9.637e-10	1.571e-07	1.53568	0.618879	1.076e-08	2.253e-07	4.394e-05
CCNA_00350	71.5233	70.04	92.07	1.3522	0.435309	0.00312	0.0167679	1	1.32828	0.409562	0.005232	0.0272936	1
CCNA_00351	9.03	8.61	9.95333	1.1898	0.250719	0.199282	0.402405	1	1.13173	0.178529	0.357462	0.597477	1
CCNA_00352	233.617	235.103	287.49	1.25078	0.322823	0.01714	0.0676922	1	1.25704	0.330035	0.0146995	0.0617139	1
CCNA_00353	39.7133	34.2733	41.9033	1.2577	0.330792	0.002179	0.0125034	1	1.08337	0.115521	0.277614	0.508772	1
CCNA_00354	602.943	608.883	1113.97	1.87817	0.909326	5.522e-09	1.1e-07	2.256e-05	1.89335	0.920945	3.478e-09	7.679e-08	1.421e-05
CCNA_00355	34.8033	34.4	15.45	-2.1574	-1.1093	0	0	0	-2.18667	-1.12874	0	0	0
CCNA_R0105	37.4267	38.4067	36.2233	-1.03041	-0.0432149	0.793796	0.908841	1	-1.0051	-0.007343	0.964179	0.994783	1
CCNA_00356	64.95	63.46	53.8467	-1.14488	-0.195196	0.0685504	0.193657	1	-1.1751	-0.232788	0.0285601	0.102701	1
CCNA_00357	50.21	50.7067	55.1833	1.11996	0.16345	0.11709	0.279661	1	1.12752	0.173156	0.0952332	0.250278	1
CCNA_00358	48.29	45.12	44.0567	1.00416	0.00599	0.964074	0.995511	1	-1.06743	-0.0941435	0.47576	0.697839	1
CCNA_00359	366.383	386.147	336.94	-1.11274	-0.154118	0.209014	0.414676	1	-1.06159	-0.0862213	0.481858	0.703248	1
CCNA_00360	17.13	18.02	17.3633	-1.00974	-0.0139896	0.906872	0.96801	1	1.03866	0.0547194	0.642493	0.818066	1
CCNA_00361	34.5533	34.3067	28.8633	-1.15424	-0.206938	0.061469	0.178086	1	-1.16636	-0.222017	0.0425872	0.137416	1
CCNA_00362	187.487	189.41	187.713	1.01961	0.0280218	0.786584	0.903852	1	1.02805	0.039904	0.6987	0.854659	1
CCNA_00363	56.72	57.94	60.5267	1.07445	0.103598	0.333177	0.554165	1	1.09496	0.130881	0.218156	0.436965	1
CCNA_00364	126.523	140.137	112.62	-1.21655	-0.2828	0.125763	0.294915	1	-1.1085	-0.148603	0.420887	0.657233	1
CCNA_00365	118.643	104.923	121.777	1.19135	0.252596	0.127489	0.297936	1	1.05179	0.0728469	0.659765	0.829528	1
CCNA_00366	415.093	427.163	359.393	-1.15285	-0.205202	0.136065	0.312436	1	-1.12414	-0.168825	0.219805	0.438645	1
CCNA_00367	824.61	859.337	693.653	-1.21081	-0.275972	0.108088	0.266094	1	-1.16629	-0.221927	0.196242	0.407755	1
CCNA_00368	185.677	190.703	169.88	-1.09065	-0.125195	0.428897	0.645321	1	-1.06543	-0.0914313	0.563089	0.761752	1
CCNA_00369	138.927	137.537	131.547	-1.01708	-0.0244317	0.810212	0.916057	1	-1.03101	-0.0440523	0.664296	0.832663	1
CCNA_03918	6.26	14.6333	6.74667	-2.11634	-1.08157	0.005961	0.0288179	1	1.11107	0.151955	0.713891	0.862608	1
CCNA_00370	1236.86	1386.51	1198.02	-1.12317	-0.167579	0.281667	0.501793	1	-1.01057	-0.0151739	0.922333	0.977616	1
CCNA_00371	867.36	634.477	702.373	1.13655	0.184661	0.5538	0.742947	1	-1.21957	-0.286373	0.358396	0.59757	1
CCNA_00372	7422.77	7941.08	7192.97	-1.06997	-0.0975747	0.568722	0.752575	1	-1.00486	-0.007001	0.96738	0.995892	1
CCNA_00373	787.39	725.203	749.113	1.05861	0.0821651	0.605004	0.782597	1	-1.02849	-0.0405288	0.798554	0.915033	1
CCNA_00374	1689.74	1443.88	2160.63	1.5494	0.631711	0.0004104	0.003048	1	1.32408	0.404988	0.0234517	0.088786	1
CCNA_00375	170.233	195.997	197.093	1.03842	0.0543958	0.72113	0.862864	1	1.19011	0.25109	0.0990983	0.258094	1
CCNA_00376	46.3833	47.0867	42.33	-1.0753	-0.104736	0.504527	0.709565	1	-1.05767	-0.0808897	0.604747	0.79327	1
smc	98.4933	105.353	95.8133	-1.06514	-0.0910386	0.576976	0.759081	1	1.00317	0.00457	0.977656	0.999888	1
CCNA_00378	245.447	241.99	209.177	-1.12431	-0.16904	0.292198	0.512948	1	-1.14284	-0.192626	0.229511	0.448177	1
CCNA_00379	535.987	500.157	406.52	-1.1983	-0.260985	0.017066	0.0676184	1	-1.29138	-0.368915	0.0007344	0.005535	1
CCNA_R0106	613.493	515.347	562.263	1.12341	0.167891	0.274994	0.495483	1	-1.05621	-0.0788907	0.606438	0.794007	1
CCNA_00380	29.1767	37.6067	25.67	-1.42423	-0.510185	1.633e-05	0.0001812	0.0667007	-1.10686	-0.146469	0.216691	0.435621	1
CCNA_00381	31.05	32.6333	35.3867	1.12218	0.166302	0.303395	0.524934	1	1.181	0.240008	0.136057	0.318324	1
ccrM	429.787	422.583	484.457	1.17795	0.236283	0.121871	0.287604	1	1.15768	0.211234	0.166505	0.365291	1
CCNA_00383	88.3967	89.08	63.8733	-1.34953	-0.432459	0.0106345	0.0466117	1	-1.34956	-0.432484	0.0104385	0.0482366	1
CCNA_00384	25.09	23.1667	22.4	-1.00643	-0.009249	0.957236	0.992464	1	-1.09381	-0.129359	0.449443	0.679236	1
CCNA_00385	149.447	135.06	151.473	1.1533	0.205773	0.0970153	0.248157	1	1.04253	0.0600895	0.627274	0.809325	1
CCNA_00386	39.69	41.7	40.1533	-1.00966	-0.0138695	0.902463	0.966811	1	1.03484	0.0494115	0.659012	0.829093	1
CCNA_00387	15.09	18.0933	17.98	1.02283	0.0325732	0.854659	0.939275	1	1.22155	0.288715	0.103035	0.265885	1
CCNA_00388	72.1533	61.63	55.51	-1.07847	-0.108985	0.415981	0.63477	1	-1.26888	-0.343554	0.009852	0.0461157	1
CCNA_00389	38.6667	36.8833	20.0033	-1.79041	-0.840294	5.695e-09	1.129e-07	2.326e-05	-1.87997	-0.910713	1.971e-10	5.064e-09	8.051e-07
CCNA_00390	251.867	282.217	398.3	1.45545	0.541465	0.0008327	0.005454	1	1.63292	0.707452	1.259e-05	0.0001554	0.0514349
CCNA_00391	111.027	109.17	163.577	1.54558	0.628144	1.396e-05	0.0001588	0.0570093	1.51798	0.602155	2.929e-05	0.000339	0.119667
CCNA_00392	576.243	617.08	545.433	-1.1006	-0.138293	0.400586	0.619596	1	-1.03072	-0.0436586	0.7907	0.910119	1
CCNA_00393	18.7533	18.98	18.2	-1.01102	-0.0158157	0.912807	0.970794	1	-1.00206	-0.002967	0.98348	0.999888	1
CCNA_00394	124.457	124.26	104.6	-1.15382	-0.206419	0.119313	0.283112	1	-1.15527	-0.20823	0.114191	0.285303	1
CCNA_00395	19.2467	18.4867	19.3967	1.08017	0.111259	0.309715	0.531145	1	1.03503	0.0496706	0.646288	0.820273	1
CCNA_00396	13.7167	12.1233	12.41	1.05327	0.0748757	0.621744	0.79444	1	-1.07521	-0.104621	0.476624	0.69809	1
CCNA_00397	66.8467	61.7533	56.17	-1.06852	-0.0956096	0.35569	0.575275	1	-1.16108	-0.215467	0.0364153	0.123636	1
CCNA_00398	1537.61	1419.56	1134.12	-1.22144	-0.288583	0.125225	0.293991	1	-1.33353	-0.415245	0.0273615	0.099441	1
CCNA_00399	42.6567	42.85	38.5367	-1.08066	-0.111907	0.296532	0.517885	1	-1.07755	-0.107758	0.311236	0.548016	1
CCNA_00400	14.3733	13.8167	12.6	-1.06572	-0.0918321	0.608249	0.78375	1	-1.12007	-0.163584	0.349213	0.588991	1
CCNA_00401	12.1733	11.5967	11.6333	1.03198	0.045416	0.765999	0.891428	1	-1.01971	-0.0281579	0.850147	0.943396	1
CCNA_00402	4.25333	3.98667	3.53667	-1.09978	-0.137208	0.665125	0.826601	1	-1.16881	-0.225046	0.464261	0.689639	1
CCNA_00403	81.7533	74.1033	65.4233	-1.10543	-0.144604	0.325152	0.54773	1	-1.22237	-0.289676	0.0479286	0.150491	1
CCNA_00404	12.74	10.7433	12.14	1.16042	0.21465	0.243203	0.457196	1	-1.02248	-0.0320791	0.856562	0.946458	1
CCNA_00405	54.4933	49.99	42.9367	-1.13381	-0.181184	0.168281	0.360664	1	-1.23986	-0.310176	0.0175134	0.0705543	1
CCNA_R0107	5.32	4.66	3.41333	-1.31818	-0.398552	0.473001	0.683243	1	-1.49569	-0.580814	0.275848	0.506583	1
tfoX	4.54667	3.96	3.81667	-1.00808	-0.0116131	0.973952	0.999995	1	-1.15805	-0.211703	0.538137	0.74527	1
CCNA_00407	26.9967	28.29	21.0567	-1.30816	-0.387541	0.0135515	0.0561438	1	-1.25065	-0.322677	0.0378755	0.126851	1
CCNA_00408	41.6	42.29	40.1933	-1.01975	-0.0282162	0.841063	0.931254	1	-1.00604	-0.008683	0.950616	0.989872	1
CCNA_00409	0	0	0	NaN	NaN	NaN	NaN	NaN	NaN	NaN	NaN	NaN	NaN
CCNA_00410	14.4867	13.7767	17.8167	1.32829	0.409574	0.0369887	0.124772	1	1.26754	0.342036	0.0764157	0.212352	1
CCNA_00411	57.0233	55.6733	55.5367	1.0259	0.036888	0.737901	0.873718	1	1.00019	0.0002784	0.997961	0.999888	1
CCNA_00412	54.4167	62.28	52.48	-1.15367	-0.206233	0.057534	0.170309	1	-1.01037	-0.014886	0.890556	0.960888	1
CCNA_00413	90.97	85.14	83.3367	1.00745	0.0107072	0.917218	0.971867	1	-1.06831	-0.0953288	0.352582	0.592959	1
CCNA_00414	37.3133	33.6633	41.6033	1.27241	0.347567	0.024207	0.0896515	1	1.14778	0.198841	0.192814	0.4033	1
CCNA_00415	57.4033	56.5267	86.8633	1.57995	0.659875	3.297e-10	7.741e-09	1.347e-06	1.55374	0.635748	1.079e-09	2.547e-08	4.406e-06
CCNA_00416	256.343	256.553	255.68	1.02753	0.0391872	0.801662	0.911435	1	1.02781	0.0395798	0.799402	0.915491	1
CCNA_00417	574.31	476.5	644.44	1.39029	0.475387	0.0005032	0.003606	1	1.15856	0.212339	0.119451	0.294433	1
CCNA_00419	87.67	107.493	57.3567	-1.824	-0.867106	1.096e-06	1.549e-05	0.004477	-1.48305	-0.568564	0.001392	0.009263	1
CCNA_00420	24.7533	20.5867	20.2267	1.01111	0.015944	0.925753	0.976426	1	-1.19108	-0.252267	0.132341	0.312674	1
CCNA_00421	72.7267	63.4033	60.63	-1.01629	-0.0233173	0.860076	0.941429	1	-1.16935	-0.225706	0.0836682	0.226786	1
CCNA_00422	83.09	100.21	82.0767	-1.18907	-0.249828	0.026348	0.0963577	1	1.01181	0.0169409	0.880185	0.955724	1
CCNA_03919	3456.69	2500.99	3551.5	1.47385	0.559592	0.005752	0.0279461	1	1.06755	0.0943059	0.641307	0.817904	1
CCNA_00423	53.8633	58.9467	45.7867	-1.2511	-0.323196	0.011429	0.0490931	1	-1.14653	-0.197271	0.120505	0.295475	1
CCNA_00424	173.773	161.987	98.4433	-1.60849	-0.685708	4.346e-06	5.396e-05	0.0177525	-1.73794	-0.797378	8.914e-08	1.655e-06	0.0003642
CCNA_00425	183.63	189.087	141.5	-1.30782	-0.387164	0.007474	0.034537	1	-1.26845	-0.34307	0.0175577	0.0706632	1
CCNA_00426	164.383	148.117	71.46	-2.01388	-1.00998	1.439e-12	4.228e-11	5.876e-09	-2.22969	-1.15684	3.331e-16	1.347e-14	1.361e-12
CCNA_00427	275.42	267.42	299.4	1.15482	0.207669	0.168604	0.360979	1	1.12548	0.170538	0.256416	0.482828	1
CCNA_00428	49.7533	56.7367	37.7667	-1.46167	-0.547619	0.0003023	0.002366	1	-1.28287	-0.359377	0.0168533	0.0685715	1
CCNA_00429	2.91667	1.46	2.51333	1.74957	0.806999	0.205795	0.410742	1	-1.13872	-0.187415	0.737642	0.877736	1
CCNA_00430	6.17	7.58	8.07333	1.09603	0.132294	0.664669	0.826582	1	1.35403	0.437264	0.150631	0.34128	1
CCNA_00431	2.67667	2.51	3.32	1.36073	0.444381	0.474098	0.684102	1	1.27285	0.34806	0.558005	0.759058	1
CCNA_00432	61.2433	65.54	65.9033	1.03484	0.0494141	0.652935	0.818522	1	1.1035	0.142081	0.192608	0.403075	1
CCNA_00433	5.87333	5.12333	5.84333	1.17245	0.229532	0.551153	0.741588	1	1.00957	0.0137467	0.970585	0.997193	1
CCNA_00434	4.62667	3.56333	3.92	1.12785	0.173573	0.600506	0.779493	1	-1.16283	-0.217646	0.502265	0.718473	1
CCNA_00435	75.1633	75.8633	81.8167	1.10679	0.146378	0.154438	0.340232	1	1.113	0.154458	0.131637	0.31119	1
CCNA_00436	77.3733	76.5	73.7633	-1.00874	-0.0125613	0.903597	0.96704	1	-1.02436	-0.0347281	0.736595	0.877736	1
CCNA_00437	7.71	7.85667	115.417	15.1237	3.91874	0	0	0	15.355	3.94064	0	0	0
CCNA_00438	812.383	859.143	989.913	1.19155	0.252845	0.0955218	0.245877	1	1.25643	0.329326	0.0298336	0.105558	1
CCNA_00439	509.313	467.427	893.99	1.95969	0.970626	6.307e-08	1.115e-06	0.0002576	1.79718	0.845735	2.422e-06	3.365e-05	0.009893
CCNA_00440	1433.16	1406.93	2636.48	1.92596	0.945579	1.174e-09	2.551e-08	4.796e-06	1.89691	0.923648	2.761e-09	6.197e-08	1.128e-05
cheYI	527.197	479.007	853.04	1.82768	0.870013	4.652e-14	1.508e-12	1.9e-10	1.65638	0.728032	2.525e-10	6.366e-09	1.031e-06
cheAI	386.113	363.397	648.79	1.83532	0.876029	7.483e-08	1.295e-06	0.0003057	1.72706	0.788322	1.287e-06	1.865e-05	0.005259
CCNA_00443	217.343	180.9	386.9	2.20063	1.13792	0	0	0	1.83039	0.872153	0	0	0
CCNA_00444	416.53	341.98	699.59	2.10164	1.07151	2.331e-12	6.705e-11	9.521e-09	1.73182	0.792293	2.096e-07	3.629e-06	0.0008564
CCNA_00445	439.823	387.963	721.303	1.91034	0.933827	6.369e-10	1.445e-08	2.602e-06	1.68328	0.751277	6.495e-07	9.863e-06	0.002653
CCNA_00446	746.36	702.71	1272.7	1.86349	0.898004	1.056e-08	2.063e-07	4.313e-05	1.75654	0.812735	2.195e-07	3.784e-06	0.0008967
cheD	223.673	174.953	319.927	1.87809	0.909268	2.764e-08	5.252e-07	0.0001129	1.46415	0.550066	0.0007504	0.005645	1
cheU	90.6467	77.7633	154.777	2.04964	1.03537	5.695e-12	1.561e-10	2.326e-08	1.75406	0.810698	5.227e-08	1.003e-06	0.0002135
cheYIII	49.0433	42.71	91.8233	2.21313	1.14609	2.22e-16	8.806e-15	9.071e-13	1.93154	0.949749	5.135e-12	1.477e-10	2.097e-08
cheE	21.0033	19.06	33.53	1.80767	0.85413	7.45e-08	1.295e-06	0.0003043	1.63349	0.707956	4.826e-06	6.401e-05	0.0197157
CCNA_00451	64.7467	61.13	57.81	-1.03092	-0.043934	0.665699	0.826811	1	-1.09031	-0.124737	0.218779	0.437237	1
CCNA_00452	25.1633	22.98	28.11	1.25895	0.332225	0.002835	0.0154993	1	1.14648	0.19721	0.0714916	0.202246	1
CCNA_00453	26.2733	27.1933	26.9133	1.01805	0.0258124	0.81585	0.918855	1	1.04666	0.0657949	0.548834	0.752344	1
CCNA_00454	36.4233	34.4233	40.3933	1.20779	0.272371	0.0139063	0.057323	1	1.13652	0.184624	0.0906901	0.240721	1
CCNA_03920	2.76	3.18667	4.07	1.27452	0.349951	0.555347	0.743655	1	1.48768	0.573061	0.324868	0.562325	1
nagA	42.7633	40.26	47.71	1.21741	0.283818	0.0128594	0.0540993	1	1.14219	0.191804	0.0915792	0.242293	1
CCNA_R0006	7.92667	9.45667	10.9267	1.19403	0.255837	0.459962	0.671741	1	1.41976	0.505643	0.139575	0.324079	1
CCNA_00456	23.0467	22.18	22.7233	1.05451	0.0765762	0.493356	0.700264	1	1.01189	0.0170585	0.877828	0.955335	1
CCNA_00457	14.5533	15.01	13.21	-1.103	-0.141429	0.193974	0.395204	1	-1.07513	-0.104514	0.333265	0.572012	1
CCNA_00458	27.1833	29.4867	29.53	1.03467	0.0491706	0.735664	0.872586	1	1.11891	0.162088	0.264571	0.493278	1
nhaA	144.76	138.677	111.13	-1.21719	-0.283554	0.0439483	0.13982	1	-1.27528	-0.350813	0.0125646	0.0554882	1
CCNA_R0108	68.9467	149.023	59.1	-2.47874	-1.30961	1.14e-06	1.6e-05	0.004655	-1.15528	-0.208237	0.447413	0.676919	1
CCNA_00460	0	0	0	NaN	NaN	NaN	NaN	NaN	NaN	NaN	NaN	NaN	NaN
CCNA_03921	0	0	0	NaN	NaN	NaN	NaN	NaN	NaN	NaN	NaN	NaN	NaN
CCNA_03998	0	0	0	NaN	NaN	NaN	NaN	NaN	NaN	NaN	NaN	NaN	NaN
CCNA_00464	0	0	0	NaN	NaN	NaN	NaN	NaN	NaN	NaN	NaN	NaN	NaN
CCNA_00465	0	0	0	NaN	NaN	NaN	NaN	NaN	NaN	NaN	NaN	NaN	NaN
CCNA_00466	0	0	0	NaN	NaN	NaN	NaN	NaN	NaN	NaN	NaN	NaN	NaN
CCNA_00467	0	0	0	NaN	NaN	NaN	NaN	NaN	NaN	NaN	NaN	NaN	NaN
CCNA_00468	0	0	0	NaN	NaN	NaN	NaN	NaN	NaN	NaN	NaN	NaN	NaN
CCNA_00469	0	0	0	NaN	NaN	NaN	NaN	NaN	NaN	NaN	NaN	NaN	NaN
CCNA_03922	0	0	0	NaN	NaN	NaN	NaN	NaN	NaN	NaN	NaN	NaN	NaN
CCNA_00470	0	0	0	NaN	NaN	NaN	NaN	NaN	NaN	NaN	NaN	NaN	NaN
CCNA_00471	0	0	0	NaN	NaN	NaN	NaN	NaN	NaN	NaN	NaN	NaN	NaN
CCNA_00472	0	0	0	NaN	NaN	NaN	NaN	NaN	NaN	NaN	NaN	NaN	NaN
CCNA_00473	0	0	0	NaN	NaN	NaN	NaN	NaN	NaN	NaN	NaN	NaN	NaN
trwC	0	0	0	NaN	NaN	NaN	NaN	NaN	NaN	NaN	NaN	NaN	NaN
trwB	0	0	0	NaN	NaN	NaN	NaN	NaN	NaN	NaN	NaN	NaN	NaN
CCNA_00476	0	0	0	NaN	NaN	NaN	NaN	NaN	NaN	NaN	NaN	NaN	NaN
CCNA_00477	0	0	0	NaN	NaN	NaN	NaN	NaN	NaN	NaN	NaN	NaN	NaN
CCNA_00478	0	0	0	NaN	NaN	NaN	NaN	NaN	NaN	NaN	NaN	NaN	NaN
CCNA_00479	0	0	0	NaN	NaN	NaN	NaN	NaN	NaN	NaN	NaN	NaN	NaN
CCNA_00480	0	0	0	NaN	NaN	NaN	NaN	NaN	NaN	NaN	NaN	NaN	NaN
CCNA_00481	0	0	0	NaN	NaN	NaN	NaN	NaN	NaN	NaN	NaN	NaN	NaN
CCNA_00482	0	0	0	NaN	NaN	NaN	NaN	NaN	NaN	NaN	NaN	NaN	NaN
CCNA_R0007	61.5533	94.7033	60.5833	-1.51718	-0.601393	0.0008363	0.005466	1	1.01276	0.0182914	0.920312	0.976234	1
CCNA_00483	109.387	104.553	131.75	1.29593	0.373988	0.001748	0.0103769	1	1.23912	0.309317	0.009365	0.044534	1
CCNA_00484	153	152.17	87.4867	-1.69297	-0.759553	8.064e-08	1.378e-06	0.0003294	-1.7098	-0.773828	4.323e-08	8.369e-07	0.0001766
CCNA_00485	26.8267	26.63	29.52	1.13898	0.187742	0.0912992	0.237401	1	1.12799	0.173756	0.113576	0.284288	1
CCNA_00486	7.25333	7.66	5.60333	-1.32957	-0.41096	0.004896	0.0245724	1	-1.2607	-0.334223	0.0210949	0.081492	1
CCNA_00487	42.14	42.2767	50.2067	1.22191	0.289138	0.005521	0.0270399	1	1.22231	0.289613	0.005208	0.0272039	1
CCNA_00488	7.63333	6.66333	7.04	1.08635	0.119489	0.609654	0.784143	1	-1.05435	-0.0763552	0.737508	0.877736	1
CCNA_00489	17.81	18.7267	17.8033	-1.0243	-0.0346313	0.828494	0.924952	1	1.02122	0.0302901	0.847212	0.941832	1
CCNA_00490	60.2867	60.08	99.5767	1.70476	0.769569	9.347e-10	2.064e-08	3.818e-06	1.69403	0.760461	1.222e-09	2.852e-08	4.99e-06
CCNA_00491	1384.82	1453.21	1126.99	-1.27261	-0.347795	0.174966	0.371844	1	-1.2213	-0.288416	0.260633	0.487941	1
CCNA_00492	183.903	173.42	170.397	1.0103	0.014788	0.883863	0.954928	1	-1.05233	-0.0735836	0.466432	0.691104	1
CCNA_00493	46.35	46.42	43.65	-1.03462	-0.0491031	0.773176	0.896006	1	-1.03318	-0.0470852	0.78089	0.904177	1
CCNA_00494	227.837	177.903	211.94	1.23393	0.303266	0.0806146	0.216039	1	-1.03776	-0.0534667	0.757352	0.890156	1
CCNA_00495	202.94	160.493	194.38	1.24486	0.315982	0.0546754	0.163746	1	-1.0106	-0.0152102	0.925824	0.978247	1
CCNA_00496	332.733	321.503	303.027	-1.03177	-0.0451215	0.758321	0.886843	1	-1.07054	-0.09834	0.502342	0.718473	1
CCNA_00497	206.103	194.86	204.113	1.07829	0.108747	0.284764	0.505107	1	1.01535	0.0219841	0.828353	0.932182	1
CCNA_00498	24.65	27.87	19.65	-1.37775	-0.462311	0.0354396	0.121554	1	-1.22493	-0.292694	0.177214	0.38101	1
CCNA_00499	49.76	39.8567	46.13	1.18935	0.250173	0.0638146	0.183192	1	-1.05161	-0.0725981	0.580312	0.774192	1
CCNA_00500	38.0733	38.6633	37.3833	-1.00517	-0.007439	0.945777	0.987855	1	1.00935	0.0134316	0.901377	0.966944	1
CCNA_00501	49.7833	45.87	48.3867	1.08499	0.117688	0.258198	0.473185	1	-1.00284	-0.004087	0.968479	0.995892	1
CCNA_00502	44.4	46.34	49.3733	1.09797	0.134839	0.216819	0.424798	1	1.14435	0.194532	0.0723994	0.204248	1
CCNA_00503	88.57	97.4067	127.783	1.3505	0.433491	0.0003424	0.002639	1	1.48192	0.567469	2.515e-06	3.471e-05	0.0102736
CCNA_00504	117.41	145.957	114.22	-1.23688	-0.30671	0.0526336	0.159019	1	1.00074	0.001068	0.994613	0.999888	1
CCNA_00505	2588.53	2637.75	2618.15	1.01627	0.0232783	0.894833	0.962163	1	1.03141	0.0446208	0.799951	0.915638	1
CCNA_00506	2940.8	2901.21	2903.82	1.02583	0.0367938	0.849375	0.935507	1	1.00519	0.007461	0.969278	0.996352	1
CCNA_00507	763.08	724.637	789.487	1.12122	0.165066	0.272692	0.492025	1	1.05819	0.0815945	0.587545	0.77926	1
CCNA_00508	33.7267	33.32	31.3833	-1.02806	-0.0399216	0.798499	0.909855	1	-1.04177	-0.0590348	0.703896	0.856452	1
CCNA_00509	73.2733	67.7267	56.8	-1.15943	-0.213413	0.0515537	0.157045	1	-1.25536	-0.328103	0.002449	0.0147564	1
CCNA_00510	100.867	90.2333	81.2467	-1.08127	-0.112724	0.387371	0.60652	1	-1.21354	-0.279227	0.0313187	0.109629	1
CCNA_00511	158.627	143.077	114.653	-1.21826	-0.284826	0.0519184	0.15792	1	-1.36164	-0.445344	0.002308	0.0141761	1
CCNA_00512	183.343	181.4	153.723	-1.15169	-0.203748	0.0450177	0.142115	1	-1.16705	-0.222867	0.028018	0.101376	1
CCNA_03885	24.49	27.0867	21.8833	-1.20221	-0.265687	0.0260294	0.0953632	1	-1.09031	-0.124742	0.291315	0.524307	1
CCNA_00514	19.2233	22.4267	22.3967	1.03217	0.0456857	0.810935	0.916621	1	1.20644	0.270757	0.155443	0.34851	1
CCNA_00515	894.933	1114.44	1398.74	1.28699	0.363996	0.114177	0.275657	1	1.56938	0.650194	0.004776	0.0254364	1
CCNA_00516	53.0767	47.6867	42.0067	-1.10304	-0.14148	0.196403	0.398463	1	-1.23289	-0.302045	0.005188	0.0271376	1
CCNA_00517	52.9467	54.02	46.1267	-1.13903	-0.187801	0.0886701	0.232665	1	-1.11897	-0.162168	0.137877	0.320744	1
CCNA_00518	3029.6	3205.58	2933.76	-1.06548	-0.0915031	0.607948	0.78375	1	-1.01156	-0.0165815	0.925929	0.978247	1
CCNA_00519	785.01	797.67	602.103	-1.28951	-0.366828	0.0207603	0.0791098	1	-1.27162	-0.346671	0.0288421	0.10317	1
CCNA_00520	337.22	318.4	281.837	-1.09621	-0.132526	0.189557	0.390847	1	-1.16686	-0.222633	0.0272823	0.0992414	1
CCNA_00521	342.077	325.87	279.417	-1.13817	-0.186719	0.151096	0.335528	1	-1.20087	-0.264078	0.0415987	0.134973	1
brnT	130.127	122.76	118.03	-1.0146	-0.0209076	0.879939	0.953952	1	-1.07763	-0.107861	0.432598	0.663848	1
CCNA_00523	54.29	50.3333	42.8533	-1.1422	-0.191809	0.0777786	0.210693	1	-1.23537	-0.304944	0.004574	0.0246504	1
CCNA_00524	51.0333	51.6933	35.6667	-1.40873	-0.494392	9.562e-06	0.0001129	0.0390623	-1.39328	-0.478489	1.653e-05	0.0001981	0.0675426
CCNA_00525	504.58	510.907	327.08	-1.5201	-0.604166	8.366e-05	0.0007629	0.341759	-1.50553	-0.59027	0.0001208	0.001175	0.493396
CCNA_00526	179.413	185.557	158.66	-1.1363	-0.184338	0.104152	0.259693	1	-1.10272	-0.141072	0.211009	0.427777	1
CCNA_00527	120.753	147.53	106.29	-1.34842	-0.431275	0.001761	0.0104408	1	-1.10455	-0.143464	0.297943	0.531949	1
CCNA_00528	24.6367	25.7933	22.4033	-1.11774	-0.160588	0.43743	0.651767	1	-1.07171	-0.0999096	0.627682	0.809325	1
CCNA_00529	58.3	58.5033	46.51	-1.22202	-0.289264	0.009358	0.0418393	1	-1.21904	-0.285745	0.009495	0.0448666	1
CCNA_00530	2764.79	2862.91	2548.84	-1.10158	-0.139569	0.488383	0.696186	1	-1.07219	-0.100556	0.617614	0.802757	1
CCNA_00531	171.937	202.147	172.18	-1.14146	-0.190881	0.15355	0.338873	1	1.02226	0.0317627	0.81211	0.922288	1
CCNA_00532	8.81333	8.43667	21.6	2.63088	1.39554	0	0	0	2.50407	1.32427	2.22e-16	9.162e-15	9.071e-13
hfsI	32.3667	31.11	32.68	1.0846	0.117159	0.417313	0.636091	1	1.04213	0.0595303	0.678607	0.841307	1
CCNA_00534	26.7333	27.7867	23.1633	-1.16389	-0.218959	0.11704	0.279661	1	-1.124	-0.168641	0.224476	0.442347	1
CCNA_00535	95.8933	93.2167	113.977	1.25985	0.333256	0.0452337	0.142687	1	1.22452	0.292221	0.0758517	0.21136	1
CCNA_00536	771.617	747.693	821.783	1.12165	0.165619	0.443194	0.656661	1	1.07533	0.10478	0.627575	0.809325	1
CCNA_00537	1292.61	1255.23	1466.28	1.19388	0.255663	0.224288	0.433814	1	1.14874	0.20005	0.341661	0.582506	1
CCNA_R0109	11.66	11.8367	9.13333	-1.26098	-0.334549	0.155954	0.34196	1	-1.24996	-0.321878	0.166096	0.36459	1
CCNA_00538	88.05	79.7267	153.027	1.96878	0.977298	0	0	0	1.78432	0.835371	1.166e-14	4.29e-13	4.762e-11
CCNA_00539	150.477	133.87	110.007	-1.18318	-0.242673	0.0170408	0.0675841	1	-1.33309	-0.414772	4.324e-05	0.0004735	0.176628
CCNA_00540	98.05	94.81	92.58	1.00462	0.006657	0.948928	0.989225	1	-1.0316	-0.04489	0.664181	0.832663	1
CCNA_03923	100.817	105.843	103.597	1.00714	0.0102577	0.95382	0.990431	1	1.05242	0.0737073	0.672603	0.837423	1
CCNA_00541	2.1	1.69	1.64	-1.01149	-0.0164886	0.971144	0.999276	1	-1.2216	-0.288778	0.498979	0.715205	1
CCNA_00542	124.863	127.357	131.057	1.05858	0.0821262	0.517795	0.718475	1	1.07729	0.107401	0.395015	0.63529	1
CCNA_00543	307.07	283.32	254.483	-1.08296	-0.114986	0.258427	0.473185	1	-1.17788	-0.236191	0.0199249	0.0785649	1
CCNA_00544	1579.73	1577.83	1099.42	-1.4049	-0.49047	0.006856	0.0323403	1	-1.41152	-0.497247	0.00612	0.0310621	1
CCNA_R0110	7.57667	6.66	5.29667	-1.22245	-0.289778	0.135854	0.312129	1	-1.38392	-0.468763	0.0125501	0.055484	1
CCNA_00545	642.097	553.023	392.797	-1.37332	-0.457668	0.007004	0.0328225	1	-1.61136	-0.688283	4.956e-05	0.0005313	0.202443
CCNA_00546	107.193	111.567	85	-1.27569	-0.351274	0.0007472	0.005028	1	-1.22803	-0.296345	0.004309	0.0234259	1
CCNA_00547	13.18	10.86	15.7233	1.49416	0.579331	0.0477429	0.148086	1	1.2332	0.302405	0.273308	0.504274	1
CCNA_00548	7.42333	6.74667	4.84667	-1.35591	-0.439266	0.1341	0.308793	1	-1.47965	-0.565257	0.0457445	0.145308	1
CCNA_00549	20.5767	20.3567	18.32	-1.08023	-0.111337	0.496933	0.703141	1	-1.09343	-0.128865	0.427864	0.661302	1
CCNA_00550	6.2	7.99667	6.28667	-1.23234	-0.301405	0.129219	0.300602	1	1.04358	0.0615411	0.757054	0.890156	1
CCNA_00551	18.3033	12.9867	161.973	12.8076	3.67893	0	0	0	9.07204	3.18143	0	0	0
CCNA_00552	123.197	123.607	108.183	-1.10995	-0.150498	0.155273	0.3412	1	-1.1102	-0.150818	0.151861	0.342926	1
CCNA_00553	73.3967	71.6167	61.4567	-1.13292	-0.180052	0.108549	0.26632	1	-1.1658	-0.221315	0.047079	0.148439	1
CCNA_00554	20.17	17.3767	17.79	1.05188	0.0729758	0.548626	0.739406	1	-1.10534	-0.144493	0.220647	0.439464	1
glnC	203.49	219.23	181.377	-1.1749	-0.232533	0.0262814	0.0962004	1	-1.09384	-0.129404	0.214682	0.432222	1
CCNA_00556	22.9667	24.61	27.0267	1.12921	0.175319	0.105528	0.261837	1	1.20715	0.271606	0.0115868	0.0525327	1
CCNA_00557	10.9333	10.5033	11.1167	1.08396	0.116312	0.466676	0.677459	1	1.04377	0.0617998	0.692459	0.852273	1
CCNA_00558	188.947	196.117	217.94	1.14683	0.197648	0.234286	0.446204	1	1.19001	0.250978	0.1306	0.310175	1
CCNA_00559	91.8633	92.9667	101.64	1.12652	0.171874	0.0947729	0.244566	1	1.13815	0.186689	0.0686166	0.196294	1
sixA	9.11667	7.39	8.44333	1.17192	0.228878	0.286122	0.506636	1	-1.05121	-0.0720496	0.72634	0.869098	1
CCNA_00561	94.78	98.4433	90.4367	-1.05695	-0.0799129	0.466847	0.677467	1	-1.02055	-0.0293422	0.787588	0.908841	1
CCNA_00562	55.4367	50.1667	50.9267	1.04525	0.0638445	0.592433	0.772682	1	-1.06078	-0.0851225	0.472132	0.694985	1
CCNA_00563	20.3967	22.4267	23.9467	1.09725	0.133891	0.257685	0.473035	1	1.20306	0.266714	0.0226284	0.0864706	1
cenK	55.75	58.5333	58.69	1.03332	0.0472872	0.648206	0.814996	1	1.08404	0.116419	0.259692	0.486691	1
CCNA_00565	54.3567	51.73	50.56	1.0055	0.007917	0.939084	0.983631	1	-1.04959	-0.0698249	0.498155	0.714775	1
CCNA_R0008	27.7367	29.0533	25.7067	-1.09925	-0.136515	0.663637	0.826516	1	-1.05211	-0.0732823	0.812615	0.922348	1
CCNA_00566	23.2933	21.5567	21.84	1.04151	0.0586826	0.668883	0.82875	1	-1.04127	-0.0583419	0.667355	0.834449	1
CCNA_00567	22.99	23.9867	21.8333	-1.06926	-0.0966089	0.362415	0.583091	1	-1.02901	-0.0412571	0.695746	0.853896	1
CCNA_00568	6.30667	5.90333	6.47	1.13063	0.17713	0.299953	0.521853	1	1.05099	0.071754	0.66641	0.833689	1
CCNA_00569	4.17667	3.53667	4.31	1.25361	0.326086	0.170701	0.365085	1	1.05906	0.0827803	0.719863	0.865403	1
CCNA_00570	1.75	2.08667	3.08333	1.51528	0.599588	0.0335837	0.116796	1	1.79908	0.847261	0.00248	0.0148784	1
CCNA_00571	0.783333	0.903333	2.56667	2.7897	1.48011	0.0666081	0.189085	1	3.48545	1.80134	0.0255822	0.0949165	1
CCNA_00572	0.646667	0.663333	0.963333	1.4915	0.576761	0.152619	0.337182	1	1.50814	0.592769	0.133363	0.313998	1
CCNA_00573	15.9833	15.0867	18.3467	1.24487	0.315993	0.0417407	0.135272	1	1.16806	0.224114	0.146724	0.336535	1
CCNA_00574	6.64	6.44667	6.99667	1.11764	0.160458	0.181337	0.37794	1	1.08441	0.116916	0.31975	0.558655	1
CCNA_00575	5.14	4.39	5.05	1.18351	0.243076	0.17908	0.375149	1	1.01093	0.0156893	0.928017	0.978562	1
oppA	4.10667	5.6	5.67667	1.04217	0.0595891	0.740552	0.87508	1	1.4183	0.504166	0.005402	0.0280062	1
CCNA_00578	27.4	25.0567	25.9567	1.0639	0.0893664	0.443447	0.656661	1	-1.03026	-0.0430111	0.710518	0.860755	1
CCNA_00579	116.597	109.9	73.7033	-1.45224	-0.538275	1.272e-07	2.138e-06	0.0005195	-1.54986	-0.632138	4.999e-10	1.23e-08	2.042e-06
CCNA_00580	25.5367	24.12	18.2667	-1.28312	-0.359653	0.0006097	0.004229	1	-1.36035	-0.44398	2.078e-05	0.0002447	0.0849031
CCNA_03886	22.84	22.1533	17.2467	-1.24882	-0.320563	0.003318	0.0176957	1	-1.29158	-0.36914	0.0006387	0.004941	1
CCNA_00582	249.027	226.387	157.463	-1.39945	-0.484857	2.504e-06	3.236e-05	0.0102269	-1.54153	-0.624362	1.15e-09	2.699e-08	4.696e-06
CCNA_00583	21.92	21.2633	10.1367	-2.03407	-1.02437	5.379e-13	1.64e-11	2.197e-09	-2.10426	-1.07332	2.554e-14	9.071e-13	1.043e-10
CCNA_00585	40.5533	38.01	17.14	-2.15497	-1.10767	0	0	0	-2.30291	-1.20346	0	0	0
CCNA_00586	17.9533	17.5333	14.4467	-1.18033	-0.23919	0.0371305	0.124941	1	-1.21394	-0.279699	0.0133861	0.0579874	1
CCNA_00587	7.94667	8.40333	10.43	1.27836	0.354299	0.0122834	0.0521055	1	1.34274	0.425177	0.002333	0.0142894	1
CCNA_00588	1.34667	1.61	1.81333	1.14036	0.189492	0.725897	0.86679	1	1.41492	0.500723	0.352773	0.593035	1
CCNA_00589	2124.27	2069.41	973.383	-2.07064	-1.05008	2.103e-09	4.428e-08	8.59e-06	-2.13164	-1.09197	4.688e-10	1.168e-08	1.915e-06
CCNA_00590	421.923	402.837	210.233	-1.8591	-0.894606	3.744e-09	7.648e-08	1.53e-05	-1.94967	-0.963228	2.15e-10	5.455e-09	8.783e-07
CCNA_00591	1629.65	1584.53	808.197	-1.90611	-0.930632	3.354e-07	5.151e-06	0.00137	-1.96358	-0.973489	9.421e-08	1.726e-06	0.0003848
CCNA_00592	1384.52	1299.23	702.587	-1.79949	-0.847589	6.843e-07	1.009e-05	0.002795	-1.91502	-0.937357	3.966e-08	7.715e-07	0.000162
CCNA_R0111	7.77	8.38667	5.27	-1.54405	-0.626715	0.0200637	0.0768856	1	-1.42582	-0.511792	0.0551192	0.16649	1
CCNA_00593	737.717	722.227	470.65	-1.49292	-0.578141	0.0003709	0.002821	1	-1.52628	-0.610015	0.0001721	0.001591	0.70311
CCNA_00594	1290.4	1208.64	706.46	-1.66325	-0.734009	3.576e-05	0.0003727	0.146096	-1.78379	-0.834945	2.576e-06	3.532e-05	0.0105246
CCNA_R0112	6.85667	5.93333	4.66	-1.25264	-0.324966	0.308152	0.529575	1	-1.4367	-0.52276	0.0877955	0.235177	1
CCNA_00595	30.3867	31.5433	30.8967	1.00799	0.0114859	0.917117	0.971867	1	1.04421	0.0624132	0.568218	0.765557	1
CCNA_00596	38.1567	41.7433	34.8	-1.16612	-0.221722	0.241582	0.455826	1	-1.07172	-0.099923	0.596437	0.785543	1
CCNA_00597	1.01667	1.01333	1.24333	1.26116	0.334754	0.183159	0.38096	1	1.25485	0.327517	0.183628	0.38947	1
CCNA_00598	8.47667	9.04333	8.36	-1.04886	-0.0688159	0.654316	0.818898	1	1.01627	0.0232795	0.87903	0.955518	1
CCNA_03887	43.0067	40.8	52.3067	1.32815	0.409414	0.008786	0.0396142	1	1.25585	0.328668	0.0339944	0.117485	1
CCNA_00600	59.8333	56.62	89.34	1.63011	0.704969	4.897e-05	0.0004915	0.200029	1.55868	0.640326	0.0002186	0.001937	0.893173
CCNA_00601	68.09	56.9967	79.24	1.43315	0.519193	0.0008608	0.005608	1	1.20284	0.266443	0.0857003	0.230775	1
CCNA_00602	7.77	7.29	10.41	1.47155	0.557333	0.002455	0.013831	1	1.38319	0.467998	0.00979	0.0459689	1
CCNA_00603	39.3767	36.8933	46.27	1.29501	0.372969	0.0176581	0.0694444	1	1.21688	0.283192	0.0700692	0.199465	1
CCNA_00604	66.1367	61.6433	85.9767	1.43411	0.520155	0.0006514	0.004465	1	1.34572	0.42838	0.004821	0.0256203	1
CCNA_00605	262.55	241.723	253.963	1.08077	0.11206	0.332276	0.553567	1	-1.00741	-0.0106548	0.926399	0.978247	1
CCNA_00607	6.08333	6.51	7.8	1.23622	0.305939	0.0894625	0.233966	1	1.31972	0.40023	0.0256121	0.0949415	1
CCNA_00608	14.8667	14.1833	14.36	1.04043	0.057185	0.681913	0.838283	1	-1.01171	-0.016799	0.903106	0.968036	1
CCNA_00609	26.3267	21.36	19.5533	-1.06274	-0.0877833	0.443994	0.656863	1	-1.30838	-0.387781	0.0005318	0.004202	1
CCNA_00610	75.7233	73.2633	61.78	-1.15271	-0.205033	0.0438761	0.139699	1	-1.19559	-0.257728	0.0111146	0.0506732	1
CCNA_00611	40.2233	43.5233	42.7967	1.01192	0.0170882	0.870817	0.948357	1	1.09167	0.126535	0.226704	0.445233	1
CCNA_00612	5.37	5.57667	6.40333	1.18317	0.242663	0.224924	0.434222	1	1.22482	0.292568	0.136308	0.318546	1
CCNA_00613	3.31	4.02667	3.63667	-1.07732	-0.107442	0.597866	0.777055	1	1.12955	0.17575	0.386862	0.627828	1
CCNA_00614	5.4	4.88	4.75333	-1.00066	-0.0009552	0.995218	0.999995	1	-1.10495	-0.143985	0.35152	0.59166	1
CCNA_00615	2.44333	2.66333	3.78333	1.45968	0.545649	0.0003944	0.002951	1	1.58319	0.662837	1.244e-05	0.000154	0.0508219
CCNA_03924	78.3933	68.5533	97.1567	1.4559	0.541914	0.008646	0.0390681	1	1.27007	0.344913	0.0852294	0.22988	1
CCNA_00616	6.14667	6.81667	7.33667	1.11041	0.151089	0.506748	0.710386	1	1.22176	0.288964	0.197088	0.408475	1
CCNA_00617	0.69	0.9	1.47	1.67132	0.740987	0.0339133	0.117703	1	2.16235	1.1126	0.001515	0.009952	1
CCNA_00618	1.40333	1.38	1.63333	1.22968	0.298282	0.287716	0.508356	1	1.19257	0.254069	0.350542	0.590446	1
CCNA_00619	0.926667	0.846667	1.04333	1.25141	0.323555	0.370172	0.589993	1	1.15755	0.211075	0.543804	0.747708	1
CCNA_00620	2.63	3.06667	3.29333	1.10629	0.145724	0.540564	0.734013	1	1.29052	0.367955	0.119669	0.294665	1
CCNA_00621	2.03	1.55333	2.86333	1.88211	0.912348	0.004707	0.0238552	1	1.43094	0.516962	0.0784274	0.216353	1
CCNA_00622	10.86	10.4833	10.8033	1.0521	0.0732666	0.805889	0.913952	1	1.01869	0.0267103	0.926698	0.978247	1
CCNA_00623	8.43333	8.56333	44.11	5.2948	2.40458	0	0	0	5.36975	2.42486	0	0	0
CCNA_03925	50.86	51.2833	50.72	1.01848	0.0264196	0.851228	0.936763	1	1.02116	0.0302038	0.828172	0.932182	1
CCNA_00624	4.00333	4.48667	11.9233	2.73824	1.45325	0	0	0	3.03286	1.60068	0	0	0
CCNA_00625	47.9533	49.5767	63.24	1.31125	0.390943	0.0232542	0.086515	1	1.3527	0.435846	0.0108984	0.0499407	1
CCNA_00626	18.65	18.7567	55.05	3.02269	1.59584	0	0	0	3.02807	1.5984	0	0	0
CCNA_00627	0.65	0.726667	20.59	28.4297	4.82933	0	0	0	30.912	4.95009	0	0	0
cheY	5.16333	4.05333	122.903	30.6412	4.9374	0	0	0	24.3894	4.60818	0	0	0
CCNA_00629	31.98	29.48	424.267	14.7943	3.88697	0	0	0	13.5907	3.76455	0	0	0
cheAII	3.94333	3.69333	50.6033	14.1017	3.8178	0	0	0	13.156	3.71765	0	0	0
cheW	2.45667	1.46667	25.7533	18.0635	4.17501	0	0	0	10.8726	3.44263	0	0	0
CCNA_00632	10.6167	10.36	101.833	10.1263	3.34003	0	0	0	9.7564	3.28635	0	0	0
cheBII	4.08333	3.14	47.2833	15.4282	3.94749	0	0	0	11.8262	3.56391	0	0	0
CCNA_00634	19.87	17.52	101.1	5.93689	2.56971	0	0	0	5.21914	2.38381	0	0	0
CCNA_00635	55.2	52.74	90.35	1.76418	0.818999	2.403e-09	5.007e-08	9.814e-06	1.68755	0.754927	3.416e-08	6.74e-07	0.0001395
CCNA_00636	67.2267	59.32	83.42	1.43952	0.525584	0.0007654	0.005118	1	1.26784	0.342372	0.0276343	0.100254	1
CCNA_R0113	0.186667	1.01333	0.153333	-4.85383	-2.27913	0.112275	0.272354	1	-1.01717	-0.024556	0.988955	0.999888	1
CCNA_00637	8.34667	8.25667	21.3867	2.67213	1.41799	0	0	0	2.63722	1.39902	0	0	0
CCNA_00638	8.95	8.56	21.18	2.54909	1.34998	0	0	0	2.44334	1.28885	0	0	0
CCNA_00639	5.62667	5.61333	12.7967	2.34595	1.23017	9.304e-14	2.923e-12	3.801e-10	2.33721	1.22479	4.619e-14	1.585e-12	1.887e-10
CCNA_R0114	13.0467	14.6833	13.8567	-1.03482	-0.0493858	0.767059	0.891428	1	1.08442	0.116919	0.479051	0.700192	1
CCNA_00640	1.74	1.43333	2.03667	1.45899	0.544974	0.285258	0.505543	1	1.21386	0.279602	0.557076	0.758336	1
CCNA_00641	1.50333	2.27333	1.23	-1.76106	-0.816441	0.0963362	0.247039	1	-1.18407	-0.243757	0.626874	0.809094	1
CCNA_00642	21.47	20.87	20.4867	1.01264	0.0181161	0.924371	0.97623	1	-1.02598	-0.0369972	0.842568	0.939837	1
CCNA_00643	0.663333	0.253333	0.48	1.81425	0.859377	0.489723	0.697287	1	-1.34454	-0.427117	0.658937	0.829093	1
CCNA_00644	1.08333	1.22	1.63333	1.36921	0.453339	0.112801	0.273142	1	1.5515	0.633668	0.0245603	0.0919839	1
nrtA	2.92667	3.04667	2.54333	-1.16707	-0.22289	0.308591	0.529793	1	-1.12851	-0.17442	0.416827	0.653208	1
nrtB	3.78333	3.08333	3.83333	1.27857	0.354531	0.127104	0.297283	1	1.0442	0.0623984	0.778003	0.901857	1
nrtD	3.73667	3.83333	3.97333	1.0603	0.0844694	0.691905	0.843752	1	1.09907	0.136281	0.511704	0.725298	1
nasT	3.47	2.98667	3.13333	1.07608	0.105791	0.687776	0.842448	1	-1.0816	-0.11317	0.653463	0.824652	1
CCNA_00649	0.913333	1.17667	1.53667	1.34563	0.428286	0.206374	0.410742	1	1.7404	0.79942	0.0187395	0.0746839	1
narK	1.56333	1.87	1.31	-1.38126	-0.465982	0.101687	0.255783	1	-1.16644	-0.222115	0.432339	0.663699	1
nirB	2.02333	2.54667	2.17	-1.14073	-0.189962	0.282675	0.502841	1	1.1032	0.141692	0.422894	0.658606	1
nasE	1.02667	0.703333	0.486667	-1.39516	-0.48043	0.471645	0.681766	1	-1.94009	-0.956121	0.119947	0.295172	1
nasC	0.65	0.66	0.746667	1.15484	0.207692	0.484755	0.693594	1	1.17308	0.230299	0.427137	0.660429	1
CCNA_00654	1.09	0.823333	1.10667	1.39753	0.482878	0.200207	0.403819	1	1.0432	0.0610208	0.858573	0.946807	1
CCNA_R0009	47.0967	48.4867	60.9067	1.29652	0.374647	0.0558157	0.16655	1	1.34174	0.4241	0.0271644	0.0990772	1
CCNA_00655	4.29	4.4	4.32333	1.00702	0.0100937	0.948423	0.989225	1	1.02841	0.0404112	0.792094	0.910758	1
CCNA_00656	53.3967	52.3333	62.3333	1.22532	0.293163	0.00446	0.0227733	1	1.19964	0.262601	0.0105262	0.0484776	1
CCNA_00657	105.84	99.5	124.46	1.28758	0.364661	0.0271096	0.0979388	1	1.20732	0.271808	0.0990532	0.258094	1
CCNA_00658	74.4233	70.84	83.54	1.21362	0.279316	0.007279	0.033903	1	1.15168	0.203734	0.0489046	0.152617	1
CCNA_00659	83.99	85.5533	99.6333	1.19771	0.260273	0.010047	0.0443699	1	1.21877	0.285431	0.004696	0.0250764	1
CCNA_00660	126.177	140.83	125.84	-1.08838	-0.122184	0.288792	0.509469	1	1.02326	0.0331691	0.773108	0.899757	1
CCNA_00661	19.7667	19.92	21.2567	1.09746	0.134164	0.436049	0.650463	1	1.10407	0.142835	0.3997	0.638668	1
CCNA_00662	47.3433	52.41	53.9333	1.06139	0.0859607	0.629989	0.799473	1	1.17322	0.230478	0.194663	0.405595	1
bapE	1.31	1.99667	2.13	1.08831	0.122089	0.767361	0.891428	1	1.65095	0.7233	0.0898095	0.238849	1
CCNA_R0010	2.33667	3.88667	1.64	-2.25404	-1.17252	0.0694358	0.195348	1	-1.34882	-0.4317	0.523428	0.735211	1
CCNA_00664	23.98	23.6433	30.2733	1.31726	0.39754	0.0002951	0.002342	1	1.296	0.374064	0.0005665	0.004433	1
CCNA_00665	42.89	41.43	70.5533	1.75264	0.809529	1.799e-14	5.973e-13	7.347e-11	1.68583	0.753458	6.181e-13	1.913e-11	2.525e-09
CCNA_00666	11.33	12.2267	16.4533	1.3858	0.470723	0.014803	0.0604703	1	1.50321	0.588046	0.001953	0.0123283	1
CCNA_00667	26.4233	27.11	31.0733	1.18508	0.244981	0.0981657	0.249849	1	1.21648	0.282714	0.0550671	0.16649	1
CCNA_00668	11.2167	11.9767	11.3867	-1.02308	-0.0329151	0.838961	0.929776	1	1.04028	0.0569765	0.722575	0.867132	1
CCNA_00669	45.9267	44.0433	50.9433	1.19349	0.25519	0.0130237	0.0543603	1	1.14352	0.193485	0.0587008	0.175159	1
CCNA_00670	97.9567	97.98	88.8267	-1.07006	-0.0976938	0.44315	0.656661	1	-1.07199	-0.100291	0.429568	0.662184	1
CCNA_00671	183.973	163.867	170	1.06672	0.0931802	0.558799	0.745735	1	-1.05411	-0.0760305	0.632752	0.813915	1
CCNA_00672	4.92667	4.17667	4.36667	1.07347	0.102283	0.644077	0.811553	1	-1.09478	-0.130639	0.539073	0.745794	1
CCNA_00673	15.5667	16.7067	18.1333	1.11629	0.158717	0.178234	0.373952	1	1.19263	0.254145	0.029008	0.103418	1
CCNA_00674	16.8667	19.1767	20.8167	1.11727	0.159974	0.26472	0.481557	1	1.26679	0.341176	0.0169469	0.0688154	1
CCNA_00675	122.707	137.353	155.903	1.17054	0.227171	0.0954632	0.245877	1	1.30994	0.389505	0.004174	0.0229805	1
CCNA_00676	97.8633	103.87	106.773	1.05719	0.080229	0.566752	0.751052	1	1.11927	0.162555	0.242795	0.465162	1
CCNA_R0115	0.936667	0.306667	0.643333	2.00032	1.00023	0.512026	0.71401	1	-1.318	-0.398353	0.717896	0.864397	1
CCNA_00677	1231.71	1151.58	1303.94	1.16387	0.218928	0.17145	0.365729	1	1.08325	0.115364	0.471023	0.694381	1
CCNA_00678	1296.74	1254.33	1109.58	-1.10671	-0.146271	0.420392	0.63864	1	-1.15073	-0.202546	0.264415	0.493278	1
CCNA_R0011	88.7833	71.8933	87.0867	1.24778	0.319363	0.0801358	0.215223	1	1.01183	0.0169717	0.924366	0.978247	1
CCNA_00679	5.67667	5.17333	5.07333	1.00722	0.010377	0.956305	0.992104	1	-1.08836	-0.12215	0.505438	0.720166	1
CCNA_00680	12.55	12.5167	17.1933	1.41507	0.500872	0.003771	0.0197277	1	1.40535	0.490934	0.003854	0.0215965	1
CCNA_00681	23.2867	26.1433	37.94	1.48079	0.566368	0.0199684	0.0765925	1	1.64415	0.71734	0.003147	0.0182873	1
CCNA_00682	5.13	6.44667	10.5267	1.68199	0.750168	0.0004315	0.00317	1	2.10767	1.07565	4.365e-07	6.966e-06	0.001783
CCNA_00683	8.94667	10.5367	11.6167	1.13317	0.180367	0.235973	0.448348	1	1.3381	0.42019	0.005612	0.0288729	1
chrR	118.45	134.103	123.81	-1.0527	-0.0740875	0.561803	0.747789	1	1.07358	0.102429	0.421847	0.65818	1
CCNA_00685	199.643	220.797	215.577	1.00411	0.005912	0.959654	0.99371	1	1.11039	0.151063	0.195601	0.407046	1
CCNA_00686	9.50667	9.03	9.43	1.07525	0.104672	0.491595	0.699362	1	1.01605	0.022969	0.878051	0.955335	1
CCNA_00687	116.833	109.58	70.52	-1.52036	-0.604409	0.0003318	0.002562	1	-1.63651	-0.710619	2.25e-05	0.0002634	0.0919171
CCNA_00688	19.5767	19.26	28.03	1.49666	0.581744	1.594e-07	2.594e-06	0.0006511	1.46738	0.553243	4.299e-07	6.914e-06	0.001756
CCNA_00689	2.58	2.77667	39.12	14.4655	3.85455	0	0	0	15.5708	3.96078	0	0	0
CCNA_00690	652.26	687.01	581.997	-1.15348	-0.20599	0.223608	0.43332	1	-1.1055	-0.144695	0.392471	0.633193	1
CCNA_00691	150.97	153.743	149.907	1.00317	0.004562	0.972849	0.999995	1	1.01425	0.0204171	0.878434	0.955379	1
CCNA_00692	45.8633	41.8067	37.7967	-1.07151	-0.0996473	0.46338	0.674833	1	-1.17417	-0.231638	0.0872068	0.233907	1
CCNA_00693	12.6967	11.0267	9.51	-1.12453	-0.169324	0.54592	0.736488	1	-1.28726	-0.364302	0.183198	0.389368	1
CCNA_00694	83.2267	90.0233	76.4967	-1.14015	-0.189222	0.156891	0.343647	1	-1.05264	-0.0740146	0.579526	0.773902	1
CCNA_00695	54.38	53.63	48.59	-1.07255	-0.101041	0.330482	0.552382	1	-1.09133	-0.12609	0.222501	0.441435	1
CCNA_00696	32.9867	37.0167	27.8033	-1.29397	-0.371805	0.0623081	0.179717	1	-1.15449	-0.207262	0.297547	0.531647	1
CCNA_R0116	39.85	47.8567	71.8	1.5434	0.626112	0.0001705	0.001436	0.696592	1.84946	0.887104	9.224e-08	1.697e-06	0.0003768
CCNA_00698	153.443	158.953	152.183	-1.01555	-0.022266	0.860645	0.94167	1	1.01821	0.026031	0.83695	0.936927	1
CCNA_00699	542.647	611.713	483.55	-1.2278	-0.296072	0.016638	0.0663087	1	-1.09794	-0.134801	0.275235	0.505983	1
CCNA_R0012	83.7567	73.3667	88.5633	1.24555	0.316778	0.0883746	0.232161	1	1.08995	0.124266	0.496701	0.714621	1
CCNA_00700	201.673	247.3	248.687	1.03536	0.0501371	0.812735	0.916996	1	1.24492	0.316051	0.135331	0.316987	1
cspB	33.09	30.43	27.9567	-1.05732	-0.0804074	0.678338	0.835397	1	-1.14953	-0.201043	0.288912	0.522168	1
CCNA_03888	12.96	13.8733	10.7933	-1.2467	-0.31811	0.189635	0.390847	1	-1.17095	-0.227682	0.342839	0.583784	1
CCNA_00703	3.19	2.44333	2.30667	-1.0326	-0.0462765	0.914248	0.971407	1	-1.32218	-0.402918	0.306938	0.541616	1
CCNA_00704	4.73333	4.69667	5.12	1.11202	0.153177	0.681836	0.838283	1	1.11352	0.155132	0.668237	0.835296	1
CCNA_00705	415.76	495.203	747.14	1.55728	0.63903	0.0006022	0.004191	1	1.83537	0.87607	2.548e-06	3.505e-05	0.0104088
CCNA_00706	58.8733	59.9033	55.2	-1.0524	-0.0736828	0.620378	0.793171	1	-1.03769	-0.0533721	0.717889	0.864397	1
CCNA_00707	107.44	111.97	94.3233	-1.14974	-0.201303	0.116096	0.278481	1	-1.10511	-0.144191	0.259547	0.486691	1
CCNA_00708	229.957	233.78	193.95	-1.16867	-0.224873	0.142231	0.322606	1	-1.14976	-0.201332	0.188721	0.397384	1
CCNA_00709	18.17	13.2867	8.80667	-1.47865	-0.564285	0.280113	0.500704	1	-2.09373	-1.06607	0.0387092	0.128558	1
CCNA_00710	28.2633	28.9767	22.5067	-1.25209	-0.324334	0.003366	0.0179271	1	-1.22656	-0.294615	0.007201	0.0356105	1
CCNA_00711	65.6267	64.5867	78.9033	1.25608	0.328931	0.00683	0.0322548	1	1.238	0.308006	0.0109859	0.0501425	1
CCNA_00712	23.16	19.7533	34.84	1.81434	0.859443	4.487e-06	5.555e-05	0.0183308	1.54893	0.631273	0.0005179	0.004124	1
CCNA_03926	37.8267	33.46	119.547	3.67751	1.87873	0	0	0	3.24673	1.69899	0	0	0
CCNA_00714	9.72333	9.44	7.44667	-1.23136	-0.300251	0.289779	0.510236	1	-1.26799	-0.342542	0.216842	0.435711	1
CCNA_03927	79.8567	84.7567	68.6133	-1.19912	-0.261971	0.0724941	0.200229	1	-1.13558	-0.183432	0.205883	0.42136	1
CCNA_03928	100.733	109.627	80.2633	-1.33224	-0.413851	0.0465332	0.145661	1	-1.22713	-0.295283	0.154339	0.346415	1
CCNA_00716	130.953	114.63	121.597	1.08875	0.122678	0.507611	0.710687	1	-1.05048	-0.0710466	0.69873	0.854659	1
CCNA_03929	44.5267	56.7833	26.32	-2.0999	-1.07032	1.765e-05	0.0001928	0.0720912	-1.66328	-0.734031	0.003248	0.0187643	1
CCNA_00718	182.293	202.887	141.307	-1.39969	-0.48511	0.003233	0.01733	1	-1.26264	-0.336445	0.0410313	0.134197	1
CCNA_R0117	21.91	22.3433	24.57	1.13207	0.178968	0.266641	0.484026	1	1.15896	0.212832	0.184078	0.390019	1
CCNA_03930	381.9	351.21	280.057	-1.21936	-0.286127	0.009076	0.0407403	1	-1.33037	-0.411826	0.000144	0.001371	0.588202
CCNA_03931	423.317	450.393	227.597	-1.93777	-0.9544	4.35e-08	8.004e-07	0.0001777	-1.83523	-0.875962	4.909e-07	7.773e-06	0.002005
CCNA_03932	567.593	609.653	314.157	-1.89558	-0.922641	2.297e-07	3.61e-06	0.0009385	-1.78729	-0.83777	2.596e-06	3.546e-05	0.0106033
CCNA_03933	584.303	688.38	349.647	-1.91981	-0.940961	1.315e-06	1.802e-05	0.005371	-1.6456	-0.71861	0.0002198	0.001939	0.897786
hlyD	241.95	292.563	143.173	-1.98261	-0.987398	1.947e-11	5.13e-10	7.952e-08	-1.65703	-0.728601	7.351e-07	1.108e-05	0.003003
CCNA_00720	177.15	196.713	118.93	-1.60548	-0.683005	4.344e-06	5.396e-05	0.0177461	-1.45601	-0.542022	0.0002655	0.002293	1
CCNA_00721	1778.27	2821.23	1938.24	-1.41857	-0.504437	0.0420318	0.135839	1	1.09104	0.125708	0.612381	0.800249	1
CCNA_00722	2930.14	3936.09	2743.13	-1.41034	-0.496044	0.0825995	0.219817	1	-1.074	-0.102993	0.718549	0.864397	1
CCNA_00723	14.2733	13.17	15.9133	1.24779	0.319378	0.155632	0.341437	1	1.15791	0.211529	0.326895	0.564399	1
CCNA_00724	23.46	23.44	25.4167	1.11751	0.160294	0.391948	0.61111	1	1.1138	0.155485	0.400822	0.639593	1
CCNA_00725	24.3367	29.2867	21.1733	-1.344	-0.426533	0.0003241	0.002507	1	-1.1214	-0.165305	0.162088	0.358879	1
CCNA_00726	63.8833	56.4767	51.6933	-1.06641	-0.0927562	0.509695	0.712318	1	-1.21155	-0.276851	0.0481797	0.150815	1
CCNA_00727	46.7533	52.3133	53.92	1.06087	0.0852482	0.438992	0.653529	1	1.1842	0.243916	0.0259333	0.0957844	1
CCNA_00728	24.0567	21.1067	63.1633	3.08397	1.62479	0	0	0	2.70633	1.43634	0	0	0
CCNA_00729	60.85	55.3767	80.45	1.50284	0.587696	0.0001001	0.0008952	0.409111	1.36889	0.453006	0.002625	0.0156304	1
CCNA_00730	6.44333	5.77	7.79333	1.38708	0.472047	0.0110062	0.0477287	1	1.24388	0.314851	0.078052	0.215726	1
mutL	22.57	22.66	17.7667	-1.23556	-0.305167	0.0362743	0.123484	1	-1.23001	-0.298671	0.0395826	0.130821	1
CCNA_00732	188.537	142.827	121.037	-1.14786	-0.198943	0.206146	0.410742	1	-1.50752	-0.592176	0.0001626	0.00152	0.664223
CCNA_00733	87.29	72.3633	84.2467	1.19752	0.260056	0.0767969	0.2091	1	-1.00096	-0.001382	0.99246	0.999888	1
CCNA_00734	99.1067	100.233	89.71	-1.08553	-0.118399	0.370098	0.589993	1	-1.07301	-0.101657	0.440469	0.670183	1
bamF	148.183	152.737	129.28	-1.14748	-0.198466	0.0563168	0.167556	1	-1.11839	-0.161423	0.119164	0.294433	1
CCNA_00736	30.5367	28.95	25.3767	-1.10798	-0.147936	0.225861	0.435415	1	-1.17458	-0.232149	0.0518144	0.158548	1
ileS	127.533	125.123	123.18	1.01239	0.0177695	0.904103	0.967076	1	-1.00909	-0.0130615	0.929394	0.979256	1
CCNA_03934	0	0	0	NaN	NaN	NaN	NaN	NaN	NaN	NaN	NaN	NaN	NaN
CCNA_00738	20.2167	20.2733	26.9267	1.36589	0.449838	0.001044	0.006705	1	1.3698	0.453969	0.0008366	0.00607	1
CCNA_00740	112.737	108.693	102.753	-1.02748	-0.0391167	0.72734	0.867753	1	-1.06844	-0.0955024	0.392934	0.633439	1
CCNA_00741	67.8667	65.36	56.8433	-1.11695	-0.159571	0.15493	0.340997	1	-1.1638	-0.218848	0.0480352	0.150594	1
CCNA_00742	133.303	131.237	120.473	-1.05769	-0.0809219	0.431745	0.647193	1	-1.0765	-0.106345	0.299775	0.53382	1
CCNA_00743	41.55	46.7767	31.3533	-1.44565	-0.531718	0.0002953	0.002342	1	-1.28582	-0.362683	0.0132229	0.0574633	1
CCNA_00744	990.56	962.07	498.177	-1.88073	-0.911294	4.552e-15	1.589e-13	1.859e-11	-1.93106	-0.949395	3.331e-16	1.347e-14	1.361e-12
CCNA_00745	2.96	2.96667	3.11	1.0797	0.11063	0.6676	0.827783	1	1.06551	0.0915472	0.713769	0.862608	1
CCNA_03935	46.9467	50.9633	23.16	-2.14007	-1.09766	3.732e-11	9.411e-10	1.525e-07	-1.97922	-0.984934	2.499e-09	5.641e-08	1.021e-05
CCNA_00746	19.73	19.6633	19.0767	-1.00186	-0.002688	0.982393	0.999995	1	-1.00451	-0.00649	0.956655	0.991107	1
tipF	147.08	149.583	204.193	1.40376	0.489291	1.365e-06	1.858e-05	0.005574	1.42584	0.511817	4.159e-07	6.768e-06	0.001699
CCNA_00748	31.41	42.18	40.9667	1.00017	0.0002386	0.998854	0.999995	1	1.33832	0.42042	0.0116581	0.0525939	1
CCNA_00749	42.4233	53.7	49.9733	-1.04341	-0.0613032	0.69121	0.843752	1	1.19369	0.255427	0.0979008	0.255543	1
CCNA_00750	25.12	24.9633	24.1133	-1.00306	-0.004408	0.977259	0.999995	1	-1.01017	-0.0145948	0.924307	0.978247	1
CCNA_R0118	15.34	9.16333	9.2	1.03583	0.050794	0.918415	0.972453	1	-1.63292	-0.707451	0.136587	0.318651	1
CCNA_00751	43.56	39.4033	51.4633	1.34334	0.42582	5.845e-05	0.0005658	0.238748	1.21203	0.277429	0.008164	0.0397013	1
CCNA_00752	310.607	295.95	256.19	-1.12418	-0.168869	0.0952181	0.245404	1	-1.18611	-0.246241	0.0147954	0.0619888	1
CCNA_00753	44.6667	43.8667	51	1.1963	0.258581	0.021696	0.0822155	1	1.17504	0.232708	0.0373954	0.125869	1
CCNA_00754	13.31	16.4933	11.3333	-1.41388	-0.499661	0.002924	0.015862	1	-1.1439	-0.193967	0.247565	0.472571	1
terB	3.08333	4.22333	3.05	-1.34329	-0.425775	0.204725	0.409751	1	1.01822	0.0260432	0.938657	0.984829	1
CCNA_00756	22.0133	32.2067	25.2	-1.2422	-0.312897	0.0996553	0.251498	1	1.17036	0.226958	0.236752	0.457489	1
CCNA_R0119	742.127	962.577	514.54	-1.82081	-0.864583	1.578e-06	2.094e-05	0.006448	-1.42942	-0.515432	0.00421	0.0230848	1
CCNA_00757	14.62	15.4467	14.13	-1.06265	-0.0876695	0.463845	0.67527	1	-1.00998	-0.0143233	0.90341	0.968109	1
CCNA_00758	1166.3	1238.43	1025.02	-1.17549	-0.233268	0.122163	0.28796	1	-1.10997	-0.150523	0.318457	0.557846	1
CCNA_00759	4.76333	5.13	4.96667	-1.0047	-0.006768	0.966201	0.99686	1	1.0702	0.0978757	0.536458	0.743614	1
CCNA_R0120	39.5867	44.4367	38.2467	-1.12564	-0.170746	0.432338	0.647357	1	-1.00652	-0.00938	0.965317	0.994783	1
CCNA_00760	18.9633	18.0367	19.5333	1.11301	0.154468	0.160699	0.349786	1	1.05594	0.0785299	0.469972	0.693332	1
CCNA_00761	33.4033	34.43	33.3767	1.00052	0.0007537	0.996303	0.999995	1	1.02893	0.0411408	0.796536	0.912977	1
CCNA_00762	37.4733	34.0133	35.2	1.06262	0.0876293	0.57549	0.757859	1	-1.03639	-0.0515615	0.736933	0.877736	1
CCNA_00763	296.817	294.413	273.373	-1.04573	-0.0645058	0.598899	0.777655	1	-1.06147	-0.0860647	0.482374	0.70375	1
CCNA_00764	694.84	645.703	580.16	-1.08637	-0.119519	0.48923	0.696829	1	-1.1819	-0.241108	0.162849	0.360367	1
CCNA_00765	12.4333	11.0833	10.6633	-1.0124	-0.0177837	0.935499	0.981638	1	-1.13995	-0.188974	0.3715	0.61209	1
CCNA_00766	160.21	171.107	138.53	-1.19866	-0.26142	0.0115961	0.0496541	1	-1.13014	-0.176504	0.0874182	0.23432	1
CCNA_00767	332.52	326.017	328.71	1.04046	0.0572148	0.712659	0.85649	1	1.01985	0.0283635	0.854746	0.945558	1
CCNA_03936	66.88	70.2033	185.993	2.72031	1.44377	0	0	0	2.83825	1.505	0	0	0
CCNA_00768	28.7033	30.4967	68.2967	2.29006	1.19538	3.459e-08	6.481e-07	0.0001413	2.40659	1.26699	3.51e-09	7.709e-08	1.434e-05
CCNA_00769	62.0567	66.2467	149.817	2.32079	1.21461	7.772e-16	2.967e-14	3.175e-12	2.45186	1.29388	0	0	0
CCNA_00770	100.067	110.48	244.683	2.28622	1.19296	0	0	0	2.51868	1.33267	0	0	0
CCNA_R0013	0	0.316667	1.22333	3.46155	1.79142	0.0988871	0.250747	1	25.7281	4.68527	0.0466481	0.14749	1
CCNA_00772	2.72667	2.68	2.19	-1.18694	-0.247252	0.626185	0.79737	1	-1.21119	-0.276422	0.574908	0.770489	1
CCNA_00773	57.1367	52.44	65.6967	1.29075	0.368212	0.0003887	0.002914	1	1.18276	0.242158	0.0188694	0.0750551	1
CCNA_03937	69.7767	73.0533	50.9033	-1.39882	-0.484208	0.003086	0.0166522	1	-1.33883	-0.420969	0.009425	0.0447182	1
CCNA_00774	49.86	46.6733	36.51	-1.24281	-0.313611	0.003374	0.0179474	1	-1.32995	-0.411377	0.0001052	0.001034	0.429762
CCNA_00775	16.3433	15.2033	15.2367	1.03129	0.0444543	0.797723	0.909855	1	-1.04507	-0.0635979	0.711182	0.860793	1
CCNA_00776	5.41	5.20333	7.49333	1.48351	0.569019	0.001612	0.009713	1	1.42352	0.509459	0.004434	0.0239881	1
CCNA_00777	63.2	55.3633	99.4533	1.8501	0.887602	1.378e-12	4.08e-11	5.631e-09	1.62792	0.703026	1.819e-08	3.715e-07	7.431e-05
CCNA_00778	421.947	416.187	361.607	-1.1213	-0.165173	0.306353	0.527593	1	-1.1416	-0.191051	0.236643	0.457489	1
CCNA_R0014	0	0	0.17	3.48234	1.80006	0.532232	0.728867	1	3.50001	1.80736	0.491997	0.709905	1
CCNA_00779	4.07333	3.98667	8.88333	2.29167	1.1964	2.174e-06	2.828e-05	0.008881	2.2294	1.15665	1.63e-06	2.328e-05	0.006659
CCNA_00780	90.25	90.2733	85.0333	-1.02866	-0.0407594	0.779776	0.899243	1	-1.02534	-0.0361	0.80398	0.917134	1
cpdR	1871.27	1842.34	2080.62	1.1582	0.21189	0.196647	0.398463	1	1.13481	0.182449	0.266123	0.495079	1
CCNA_R0015	0.97	3.74333	1.11	-3.10509	-1.63464	0.0417977	0.135296	1	1.16082	0.215147	0.820186	0.92711	1
CCNA_00782	75.5267	78.0733	68.7367	-1.10416	-0.142947	0.163751	0.354303	1	-1.07507	-0.10443	0.307693	0.54248	1
CCNA_R0016	102.457	105.643	102	-1.00589	-0.008479	0.966529	0.99686	1	1.02756	0.0392219	0.844312	0.940811	1
sapA	68.57	71.6667	157.35	2.25907	1.17573	0	0	0	2.36124	1.23954	0	0	0
CCNA_00784	178.817	176.6	76.1867	-2.26447	-1.17917	9.946e-10	2.184e-08	4.063e-06	-2.33887	-1.22581	2.078e-10	5.306e-09	8.489e-07
CCNA_R0121	5.60667	4.34333	18.35	4.37617	2.12967	2.214e-09	4.638e-08	9.045e-06	3.38906	1.76089	5.289e-08	1.01e-06	0.0002161
CCNA_00785	13.87	13.65	15.79	1.19241	0.253884	0.0906826	0.2364	1	1.17099	0.227725	0.126128	0.303993	1
CCNA_03938	667.027	669.32	486.23	-1.33174	-0.413309	0.001821	0.0107097	1	-1.32827	-0.409546	0.001983	0.0124649	1
motA	311.81	307.653	489.343	1.63628	0.710419	3.062e-07	4.72e-06	0.001251	1.61359	0.690271	6.409e-07	9.842e-06	0.002618
CCNA_00788	9.70333	9.42333	10.0267	1.09241	0.127515	0.387022	0.606417	1	1.05716	0.0801933	0.580027	0.774121	1
fixK	254.143	234.75	699.123	3.07198	1.61917	1.349e-13	4.206e-12	5.51e-10	2.80484	1.48792	1.001e-11	2.841e-10	4.091e-08
fixT	2.22667	2.5	3.60333	1.48464	0.570112	0.194398	0.395672	1	1.64378	0.71702	0.098201	0.256163	1
CCNA_03939	5.68	5.62	6.18	1.13229	0.179249	0.58064	0.762451	1	1.11392	0.155646	0.622642	0.807458	1
CCNA_00792	2.96	3.26333	2.87	-1.10247	-0.140742	0.514999	0.716788	1	-1.01081	-0.0155066	0.941963	0.985716	1
CCNA_00793	7.6	8.89	7.94	-1.08635	-0.119485	0.49463	0.701098	1	1.07389	0.102843	0.555144	0.75764	1
CCNA_00794	1.92333	2.30333	2.20667	-1.01209	-0.0173352	0.951089	0.989346	1	1.18074	0.239696	0.394219	0.634485	1
fixJ	20.2833	19.4567	18.2833	-1.03473	-0.0492502	0.743369	0.877125	1	-1.08234	-0.114156	0.439797	0.669863	1
fixL	29.9933	31.5133	33.0033	1.07731	0.107438	0.314276	0.535817	1	1.12821	0.17404	0.100979	0.261573	1
CCNA_03940	0.26	0.496667	1.17	2.1847	1.12744	0.254985	0.47068	1	3.83721	1.94006	0.0793085	0.217725	1
cydC	12.0067	10.39	13.1467	1.30384	0.382764	0.0755599	0.206601	1	1.1255	0.170563	0.424714	0.659931	1
cydD	11.8	11.5067	12.2	1.095	0.130926	0.551865	0.741782	1	1.06409	0.0896189	0.682355	0.84314	1
cydA	133.273	129.567	125.697	-1.00201	-0.002899	0.97722	0.999995	1	-1.03734	-0.0528908	0.60158	0.789924	1
cydB	30.6633	29.08	29.0367	1.02732	0.0388861	0.722756	0.863797	1	-1.02963	-0.0421269	0.697222	0.854659	1
ybgT	13.7133	9.53	7.84333	-1.1822	-0.241477	0.536875	0.732421	1	-1.70758	-0.771956	0.0374063	0.125869	1
CCNA_00803	184.93	179.88	226.753	1.29699	0.375162	0.0002919	0.002326	1	1.25782	0.330923	0.00132	0.008855	1
CCNA_00804	52.9333	55.8467	46.05	-1.17917	-0.237769	0.0789513	0.212601	1	-1.12126	-0.165115	0.219489	0.43844	1
yihA	125.03	128.213	138.237	1.10961	0.150055	0.147168	0.330206	1	1.13378	0.181139	0.0789733	0.216951	1
yidC	650.73	655.767	611.287	-1.04467	-0.0630427	0.704475	0.850795	1	-1.03926	-0.0555592	0.738151	0.878086	1
CCNA_00807	161.353	173.607	149.193	-1.13148	-0.178209	0.160545	0.349786	1	-1.05798	-0.081319	0.521007	0.733143	1
CCNA_00808	374.75	401.193	332.547	-1.17109	-0.227856	0.112714	0.273095	1	-1.10321	-0.141701	0.322631	0.560591	1
CCNA_00809	17.3433	17.8567	19.0533	1.0981	0.135006	0.409335	0.627678	1	1.12609	0.171322	0.291421	0.524307	1
CCNA_00810	121.027	106.62	109.083	1.05293	0.0744053	0.554767	0.743512	1	-1.08269	-0.114623	0.361409	0.601612	1
CCNA_00811	38.28	35.2733	38.9133	1.1346	0.182188	0.108699	0.266528	1	1.04258	0.0601564	0.589484	0.780818	1
CCNA_00812	3.99667	4.31333	3.12	-1.34478	-0.427371	0.216129	0.42429	1	-1.24234	-0.313055	0.35442	0.59507	1
CCNA_00813	6.99	6.32	5.32667	-1.1575	-0.211017	0.194771	0.396037	1	-1.27635	-0.352024	0.026685	0.0976757	1
CCNA_00814	23.1933	25.96	27.4333	1.0879	0.121546	0.418506	0.637196	1	1.21191	0.277288	0.0617577	0.181598	1
CCNA_00815	32.76	35.2467	29.0033	-1.18263	-0.242005	0.0573919	0.170135	1	-1.10502	-0.144077	0.25625	0.482828	1
CCNA_00816	64.7267	61.0433	57.99	-1.02588	-0.0368563	0.840135	0.930825	1	-1.07962	-0.110525	0.540249	0.746632	1
CCNA_00817	66.1333	66.2767	48.77	-1.32088	-0.401499	0.0001169	0.001023	0.477678	-1.32214	-0.402874	0.0001036	0.001022	0.423309
CCNA_00818	16.28	17.0267	14.19	-1.16686	-0.222636	0.213792	0.42102	1	-1.11746	-0.160222	0.366907	0.6066	1
CCNA_00820	47.3867	46.2067	43.79	-1.02678	-0.0381339	0.719305	0.861738	1	-1.05575	-0.0782751	0.457423	0.684244	1
CCNA_00821	21.7767	22.1767	28.4767	1.31652	0.396726	0.0157196	0.0635788	1	1.33601	0.417928	0.009855	0.0461157	1
CCNA_00822	1193.74	1359.97	1796.78	1.36157	0.445268	0.0170843	0.0676254	1	1.54351	0.626218	0.0007952	0.005853	1
CCNA_00823	582.12	397.403	715.137	1.84366	0.88257	1.031e-05	0.0001203	0.0421033	1.25468	0.327315	0.101651	0.262979	1
CCNA_03941	96.1967	64.3833	5.96333	-10.4923	-3.39126	0.003767	0.0197277	1	-16.1778	-4.01594	0.0005998	0.004685	1
CCNA_00824	40.4967	42.0333	39.3133	-1.0401	-0.0567162	0.608619	0.78375	1	-1.00398	-0.005728	0.958377	0.991885	1
CCNA_00825	10.1833	9.43667	11.8833	1.29403	0.371867	0.051493	0.157045	1	1.19673	0.259102	0.163995	0.362118	1
CCNA_00826	20.7233	21.2433	22.6867	1.10065	0.13835	0.487655	0.696186	1	1.12808	0.173868	0.380868	0.622144	1
CCNA_00827	4.65667	4.62667	5.47667	1.21763	0.284074	0.0320899	0.112812	1	1.20844	0.273151	0.0359323	0.122422	1
CCNA_00828	26.6233	25.73	22.5967	-1.10692	-0.146546	0.177832	0.373952	1	-1.14984	-0.201432	0.0613691	0.180875	1
CCNA_R0122	3.56	1.52333	2.63	1.71146	0.775231	0.172703	0.368018	1	-1.32275	-0.403543	0.382131	0.623156	1
CCNA_00830	93.0333	89.0567	73.3167	-1.17949	-0.238166	0.144745	0.326135	1	-1.23585	-0.305509	0.0610749	0.18047	1
CCNA_00831	192.267	175.917	135.053	-1.27066	-0.345581	0.0312373	0.110289	1	-1.3918	-0.476956	0.002939	0.0171485	1
CCNA_00832	14.12	15.5867	17.9167	1.17952	0.2382	0.0484819	0.150176	1	1.29941	0.377858	0.001535	0.0100635	1
CCNA_00833	39.0267	39.1633	28.2133	-1.35058	-0.433584	0.011082	0.0480062	1	-1.34723	-0.429991	0.0112859	0.0513327	1
CCNA_03942	1.51667	2.98667	1.44333	-1.95618	-0.968036	0.128213	0.298945	1	-1.02523	-0.0359421	0.957466	0.991586	1
fljM	1765.24	1575.86	1649.28	1.0693	0.0966629	0.625758	0.797324	1	-1.05226	-0.0734861	0.710778	0.860793	1
CCNA_R0017	1.54667	1.23667	1.54333	1.26816	0.342736	0.689204	0.843631	1	1.07318	0.10189	0.897469	0.964018	1
fljN	431.527	451.517	361.167	-1.2229	-0.290304	0.0976447	0.249106	1	-1.17238	-0.229439	0.190371	0.399666	1
fljO	77.9533	69.9367	12.6067	-5.42647	-2.44001	0	0	0	-6.07199	-2.60217	0	0	0
CCNA_00837	9.23333	8.81667	10.8333	1.26499	0.33913	0.004705	0.0238552	1	1.20303	0.26667	0.0228189	0.0868735	1
CCNA_00838	8.38333	8.02333	9.89	1.27001	0.344843	0.0229306	0.0856229	1	1.21279	0.278326	0.0628686	0.184496	1
CCNA_00839	15.0667	14.3433	13.5733	-1.02676	-0.0381059	0.742169	0.876231	1	-1.08558	-0.11846	0.301481	0.535922	1
CCNA_00840	9.41667	8.48667	8.95333	1.08612	0.119182	0.462677	0.67429	1	-1.02533	-0.0360864	0.82172	0.928298	1
CCNA_00841	8.21	8.37	8.66	1.06735	0.0940396	0.576006	0.758049	1	1.08641	0.119565	0.472715	0.695119	1
CCNA_00842	97.8367	102.127	111.2	1.12037	0.163978	0.106811	0.263798	1	1.17012	0.226656	0.025538	0.0948387	1
CCNA_00843	202.137	179.33	182.217	1.03869	0.0547589	0.707019	0.852479	1	-1.085	-0.117697	0.418638	0.655213	1
relE-1	46.1367	48.8133	64.58	1.36356	0.447374	0.003638	0.0191501	1	1.44063	0.526699	0.0005462	0.004299	1
relB-1	42.51	47.1833	49.6533	1.08285	0.114828	0.434282	0.64817	1	1.19725	0.259721	0.074375	0.208383	1
CCNA_00846	47.2867	49.1167	44.78	-1.06753	-0.094277	0.564874	0.749923	1	-1.03454	-0.0489936	0.764642	0.894493	1
CCNA_R0018	23.94	25.7367	20.74	-1.19783	-0.260423	0.363178	0.583858	1	-1.11506	-0.157125	0.581107	0.774746	1
CCNA_03943	0	0	0	NaN	NaN	NaN	NaN	NaN	NaN	NaN	NaN	NaN	NaN
CCNA_R0019	8.27333	8.31333	14.92	1.84758	0.88564	0.008173	0.0372632	1	1.8492	0.886903	0.006595	0.0329327	1
CCNA_00847	19.4767	20.2833	18.3033	-1.0755	-0.105006	0.494488	0.701098	1	-1.04114	-0.0581623	0.700614	0.855097	1
CCNA_00848	4.79333	6.47667	56.8133	8.98278	3.16716	0	0	0	11.9826	3.58286	0	0	0
CCNA_R0123	1.63333	1.91333	1.17667	-1.56316	-0.644461	0.365364	0.58484	1	-1.34854	-0.431394	0.538261	0.74527	1
CCNA_00849	46.31	41.7	34.39	-1.18138	-0.240477	0.0512301	0.156526	1	-1.3161	-0.396268	0.001225	0.008329	1
acrB2	60.77	60.4067	44.4133	-1.32263	-0.403413	7.494e-05	0.0007006	0.306145	-1.33327	-0.414965	4.467e-05	0.0004866	0.182472
CCNA_00851	57.68	54.4367	41.14	-1.28623	-0.363153	0.0005978	0.004167	1	-1.36686	-0.450866	1.775e-05	0.0002114	0.0724974
CCNA_00852	108.847	109.303	146.94	1.38116	0.465876	7.513e-05	0.0007007	0.306895	1.38202	0.46678	6.772e-05	0.0006968	0.276616
CCNA_00853	20.4167	20.36	16.05	-1.23397	-0.303305	0.0128142	0.0540205	1	-1.24353	-0.314444	0.008599	0.0413731	1
CCNA_00854	3.96667	4.15	3.61	-1.11679	-0.159358	0.334914	0.5551	1	-1.07011	-0.0977565	0.546604	0.750295	1
CCNA_00855	6.92	8.32333	6.48667	-1.2481	-0.319738	0.0515527	0.157045	1	-1.03801	-0.0538184	0.741989	0.880856	1
CCNA_00856	29.5833	29.3067	22.9967	-1.23822	-0.308262	0.004168	0.0214173	1	-1.25382	-0.326329	0.00224	0.0138672	1
CCNA_00857	552.483	511.46	462.053	-1.07726	-0.107361	0.509191	0.712318	1	-1.16827	-0.224378	0.167607	0.367117	1
CCNA_00858	540.86	407.35	387.38	-1.02776	-0.039503	0.820506	0.921	1	-1.35595	-0.439299	0.0116053	0.0525583	1
CCNA_00859	478.387	479.65	134.06	-3.47316	-1.79625	0	0	0	-3.46801	-1.79411	0	0	0
hfiA	1345.6	1254.21	237.957	-5.13927	-2.36156	0	0	0	-5.48708	-2.45604	0	0	0
CCNA_R0124	82.6333	90.92	170.33	1.93492	0.952275	1.513e-11	4.012e-10	6.179e-08	2.12663	1.08857	1.11e-14	4.123e-13	4.535e-11
CCNA_00861	116.683	112.47	98.49	-1.11165	-0.152698	0.227058	0.436621	1	-1.1522	-0.204389	0.104379	0.267924	1
xylD	759.327	726.46	648.037	-1.08903	-0.123046	0.495742	0.701944	1	-1.14936	-0.200835	0.266143	0.495079	1
xylC	2637.37	2562.43	2192.97	-1.1349	-0.182565	0.322832	0.544946	1	-1.17053	-0.227162	0.218607	0.437237	1
xylB	1976.32	1943.83	1745.95	-1.0815	-0.113037	0.498768	0.704762	1	-1.10348	-0.142063	0.395207	0.635349	1
xylA	3456.01	3293.45	2987.81	-1.07224	-0.100622	0.591056	0.771641	1	-1.12972	-0.175964	0.347397	0.588274	1
xylX	4466.72	4486.62	3927.35	-1.11157	-0.152599	0.420623	0.638753	1	-1.10808	-0.148067	0.434546	0.665587	1
CCNA_00867	59.61	59.54	50.53	-1.14491	-0.19523	0.176496	0.372681	1	-1.14786	-0.198951	0.165553	0.364098	1
CCNA_03889	39.1867	41.8567	30.97	-1.31301	-0.392878	0.0484902	0.150176	1	-1.23149	-0.30041	0.130067	0.309089	1
CCNA_00869	115.253	119.567	95.7067	-1.21115	-0.276374	0.0577356	0.170582	1	-1.16614	-0.221738	0.1277	0.305418	1
CCNA_00870	22.4833	22.69	16.1533	-1.36523	-0.449147	0.005173	0.0257395	1	-1.35936	-0.442931	0.005097	0.0267614	1
CCNA_00871	76.55	79.2433	60.4367	-1.27242	-0.347573	0.009886	0.0438013	1	-1.23244	-0.30152	0.0248095	0.0928084	1
CCNA_00872	803.72	921.683	639.863	-1.39787	-0.483231	0.000286	0.002299	1	-1.2217	-0.28889	0.030034	0.106132	1
CCNA_00873	36.34	35.2433	20.98	-1.63243	-0.707023	7.658e-07	1.117e-05	0.003128	-1.68849	-0.755734	1.001e-07	1.826e-06	0.0004089
bioC	38.8567	39.4133	34.4367	-1.10858	-0.148707	0.304214	0.525882	1	-1.09245	-0.127569	0.375698	0.616356	1
CCNA_00875	106.223	130.93	117.803	-1.07825	-0.108696	0.564228	0.749308	1	1.13722	0.185508	0.324843	0.562325	1
CCNA_00876	336.637	309.237	381.437	1.26565	0.33988	0.037533	0.125301	1	1.16316	0.218051	0.181394	0.387145	1
CCNA_00877	51.16	49.06	44.32	-1.07527	-0.104697	0.346455	0.567697	1	-1.12597	-0.171165	0.118942	0.294114	1
CCNA_00878	132.333	141.827	131.8	-1.04809	-0.0677668	0.55654	0.744169	1	1.01777	0.0254135	0.825291	0.930532	1
CCNA_00879	28.08	29.4567	52.2533	1.83137	0.872925	1.182e-09	2.554e-08	4.828e-06	1.92329	0.943573	4.387e-11	1.187e-09	1.792e-07
CCNA_00880	22.6167	21.4967	23.5933	1.1338	0.181165	0.206233	0.410742	1	1.07433	0.10344	0.467333	0.691414	1
CCNA_00881	86.4867	88.9667	101.427	1.1776	0.235854	0.0815981	0.218147	1	1.20636	0.270663	0.045025	0.143357	1
CCNA_00882	24.6133	28.7167	7.05	-3.96904	-1.98879	1.377e-14	4.648e-13	5.624e-11	-3.46944	-1.7947	3.559e-12	1.038e-10	1.454e-08
CCNA_00883	92.9567	97.8733	93.9733	-1.01175	-0.0168517	0.884509	0.955373	1	1.03889	0.0550411	0.634106	0.814312	1
CCNA_00884	8.38667	8.48333	7.62333	-1.08949	-0.123658	0.584046	0.765701	1	-1.07326	-0.102006	0.643965	0.819245	1
CCNA_00885	68.9	72.32	58.4533	-1.20091	-0.264131	0.0153299	0.0621257	1	-1.14722	-0.198144	0.0670174	0.193337	1
CCNA_00886	301.56	279.65	254.88	-1.06796	-0.0948566	0.535586	0.731303	1	-1.15712	-0.210541	0.168852	0.368658	1
CCNA_00887	144.24	143.297	119.43	-1.16543	-0.220866	0.0508478	0.155941	1	-1.17705	-0.23518	0.0366607	0.124145	1
CCNA_00888	23.17	24.9767	34.27	1.41297	0.498726	0.0121351	0.0515837	1	1.51768	0.601865	0.002275	0.0140465	1
CCNA_00889	1335.31	1277.61	676.253	-1.8283	-0.870502	1.451e-06	1.95e-05	0.005928	-1.90895	-0.932779	2.419e-07	4.135e-06	0.0009883
CCNA_00890	27.5733	24.1667	28.0867	1.19718	0.259643	0.0780989	0.211141	1	1.04718	0.0665049	0.647705	0.821445	1
CCNA_00891	3.3	3.10333	3.26333	1.08082	0.112121	0.585055	0.766255	1	1.00474	0.006828	0.972288	0.99844	1
CCNA_R0020	0	0	0	NaN	NaN	NaN	NaN	NaN	NaN	NaN	NaN	NaN	NaN
ptsP	210.327	212.707	199.05	-1.03595	-0.0509557	0.739259	0.874312	1	-1.02507	-0.0357171	0.815469	0.923791	1
CCNA_00893	124.197	125.243	182.067	1.49602	0.581127	0.0002889	0.002318	1	1.50815	0.592784	0.000214	0.001904	0.874112
CCNA_00894	263.97	258.043	224.92	-1.11455	-0.156458	0.178846	0.374936	1	-1.14405	-0.19415	0.0949199	0.249837	1
CCNA_00895	118.987	108.697	99.8267	-1.06078	-0.085129	0.531406	0.728699	1	-1.16454	-0.21976	0.103803	0.267297	1
CCNA_00896	2.04	1.81333	2.52667	1.42679	0.512771	0.188074	0.388218	1	1.25673	0.329673	0.36851	0.608966	1
CCNA_00897	13.55	16.1933	8.33333	-1.89703	-0.923742	0.0106675	0.0466872	1	-1.56058	-0.642081	0.0753905	0.21065	1
CCNA_00898	33.2867	30.25	40.53	1.37919	0.463821	0.000582	0.004083	1	1.2495	0.321348	0.0157448	0.0654296	1
CCNA_00899	96.8233	94.0867	134.047	1.46798	0.553832	7.049e-08	1.236e-06	0.000288	1.42569	0.511659	5.72e-07	8.85e-06	0.002336
CCNA_00900	6.68	5.24	45.8633	9.01518	3.17236	0	0	0	7.07994	2.82374	0	0	0
CCNA_00901	68.78	71.79	57.8	-1.20696	-0.271373	0.0104213	0.0457262	1	-1.16013	-0.214281	0.0420739	0.136082	1
ibpA	23.8533	23.2167	20.65	-1.09225	-0.127303	0.266718	0.484026	1	-1.12426	-0.168979	0.134458	0.315849	1
iatA	12.2533	11.61	11.9433	1.05698	0.0799421	0.63974	0.808583	1	-1.00286	-0.004116	0.980592	0.999888	1
iatP	16.6133	15.6067	16.5067	1.09053	0.12503	0.295195	0.516212	1	1.01932	0.0276108	0.812962	0.922486	1
CCNA_00905	38.48	41.2833	32.95	-1.2165	-0.282737	0.0184715	0.0717946	1	-1.13868	-0.187358	0.116418	0.289803	1
CCNA_00906	104.793	112.28	82.87	-1.3174	-0.39769	0.0008989	0.00582	1	-1.23043	-0.299161	0.0123272	0.0547952	1
CCNA_00907	76.2267	75.25	60.22	-1.21441	-0.28025	0.008518	0.0385783	1	-1.23459	-0.304036	0.004056	0.0225108	1
CCNA_00908	30.45	30.5433	25.4933	-1.16089	-0.215227	0.10394	0.259373	1	-1.15952	-0.213529	0.1044	0.267924	1
CCNA_00909	49.0667	50.5667	45.8667	-1.07082	-0.0987224	0.365149	0.58484	1	-1.04223	-0.0596694	0.581068	0.774746	1
CCNA_00910	26.9067	26.1667	24.3367	-1.04609	-0.0650016	0.556764	0.744169	1	-1.07616	-0.105887	0.33273	0.572012	1
CCNA_00911	37.88	30.42	34.0367	1.1513	0.203259	0.3889	0.608214	1	-1.06925	-0.0965978	0.680081	0.841858	1
CCNA_00912	220.58	163.807	145.123	-1.10377	-0.142436	0.311421	0.533398	1	-1.47399	-0.559729	6.694e-05	0.0006923	0.273452
CCNA_00913	69.93	51.95	39.6633	-1.27409	-0.349468	0.0370914	0.124941	1	-1.71724	-0.780089	1.543e-06	2.212e-05	0.006303
CCNA_00914	43.6967	45.53	38.89	-1.13922	-0.188049	0.0993915	0.251471	1	-1.09688	-0.133412	0.237219	0.457959	1
CCNA_00915	34.8267	34.3633	31.5533	-1.0586	-0.0821558	0.547921	0.738698	1	-1.07753	-0.107728	0.426683	0.660361	1
parE-1	24.23	22.63	25.0967	1.14105	0.190363	0.277696	0.497321	1	1.06426	0.0898471	0.599108	0.788706	1
parD-1	86.1233	84.0133	87.0467	1.06622	0.0925089	0.542635	0.734725	1	1.03768	0.0533673	0.72314	0.867301	1
CCNA_00918	149.307	156.087	131.587	-1.15449	-0.207257	0.0431932	0.138279	1	-1.10425	-0.143069	0.16185	0.358578	1
CCNA_00919	952.297	899.947	939.607	1.07621	0.10596	0.429168	0.645491	1	1.0196	0.0280055	0.834261	0.935481	1
CCNA_00920	248.38	261.713	233.517	-1.08808	-0.121782	0.312051	0.533583	1	-1.03427	-0.0486123	0.686332	0.847023	1
CCNA_00921	37.7433	36.9867	36.87	1.02376	0.0338723	0.799866	0.910408	1	1.00088	0.001272	0.992337	0.999888	1
clpB	92.98	95.93	86.35	-1.08152	-0.113065	0.334569	0.554968	1	-1.05102	-0.0717845	0.539692	0.746324	1
CCNA_00923	137.793	128.43	146.267	1.17151	0.228371	0.0869777	0.229228	1	1.09169	0.126565	0.339612	0.580467	1
CCNA_00924	53.1133	45.2133	44.0633	1.00081	0.001162	0.994034	0.999995	1	-1.17495	-0.232601	0.126198	0.303993	1
CCNA_00925	14.1333	12.7467	12.86	1.0383	0.054223	0.785352	0.903454	1	-1.07131	-0.0993747	0.610306	0.798048	1
CCNA_00926	28.0633	25.9867	25.2933	1.00214	0.00309	0.985109	0.999995	1	-1.0803	-0.111429	0.497681	0.71468	1
CCNA_00927	54.2433	58.55	70.2067	1.23547	0.305059	0.0196029	0.0756114	1	1.33217	0.413781	0.001473	0.009766	1
CCNA_00928	182.39	178.557	245.32	1.41065	0.496362	0.005556	0.0271815	1	1.36496	0.448859	0.0120582	0.0537749	1
CCNA_00929	368.277	388.993	618.023	1.62169	0.697501	0.004546	0.0231278	1	1.67844	0.747125	0.002367	0.0144097	1
CCNA_00930	1692.92	1902.08	2877.65	1.54627	0.628791	0.0107581	0.0469017	1	1.70381	0.768769	0.001819	0.0115548	1
CCNA_00931	1288.86	1533.57	2086.63	1.39024	0.475335	0.0802314	0.215339	1	1.62159	0.697413	0.010268	0.0476647	1
ribH	1534.19	1775.53	2648.42	1.52114	0.605156	0.0223862	0.0841285	1	1.72555	0.78706	0.002975	0.0173114	1
CCNA_00933	146.107	157.323	164.13	1.06906	0.0963488	0.505472	0.710303	1	1.14088	0.190153	0.188493	0.397376	1
CCNA_00934	156.283	176.4	169.23	-1.00992	-0.0142353	0.894215	0.962053	1	1.11378	0.155464	0.14567	0.334305	1
CCNA_00935	9.24	10.0167	10.1333	1.03898	0.0551612	0.717865	0.861228	1	1.12356	0.168074	0.265155	0.493915	1
CCNA_00936	2.14	2.56333	2.38667	-1.0461	-0.0650195	0.812464	0.916996	1	1.13483	0.182481	0.502492	0.718473	1
CCNA_00937	66.4833	68.2833	69.7867	1.05341	0.0750644	0.65826	0.821935	1	1.07595	0.105608	0.530895	0.738661	1
CCNA_00938	30.9333	28.6633	30.6367	1.0983	0.135278	0.341996	0.563237	1	1.00901	0.0129434	0.927	0.978247	1
CCNA_R0125	5.12	6.06	7.01	1.20023	0.263314	0.586508	0.767606	1	1.45623	0.542238	0.258991	0.486203	1
CCNA_00939	27.51	31.05	32.7767	1.08618	0.119266	0.31772	0.539886	1	1.22262	0.289979	0.0141997	0.0603159	1
CCNA_00940	7.00667	5.18333	77.6	15.4388	3.94849	0	0	0	11.3054	3.49894	0	0	0
CCNA_00941	57.2067	52.1333	56.2467	1.11243	0.153716	0.195334	0.396985	1	1.01238	0.0177524	0.8804	0.955724	1
flgL	272.32	225.097	286.07	1.30059	0.379162	0.006196	0.0297088	1	1.07394	0.10292	0.456732	0.683676	1
flaN	95.9533	85.3133	106.277	1.28085	0.357098	0.0004371	0.003205	1	1.1368	0.184984	0.0676466	0.194193	1
CCNA_03944	28.8033	24.3267	28.5767	1.19483	0.256804	0.403502	0.623177	1	1.01911	0.0273155	0.927499	0.97832	1
CCNA_00944	144.427	142.78	202.89	1.46945	0.555281	0.0003691	0.002814	1	1.45742	0.543415	0.0004856	0.003897	1
CCNA_00945	504.47	451.293	617.183	1.40117	0.486631	0.001747	0.0103769	1	1.25611	0.328961	0.0342165	0.117854	1
flgD	652.037	628.407	791.037	1.29338	0.371143	0.015807	0.0638061	1	1.24703	0.318496	0.038272	0.12773	1
flgE	610.61	544.28	642.367	1.20983	0.274805	0.0986688	0.250747	1	1.07533	0.104778	0.528852	0.736622	1
sciP	412.043	399.02	421.1	1.09147	0.126272	0.360798	0.581176	1	1.05385	0.0756753	0.583119	0.775404	1
CCNA_00949	16.1233	12.56	14.44	1.17994	0.238716	0.405386	0.624906	1	-1.09392	-0.129508	0.64071	0.817904	1
fliF	373.137	387.853	458.77	1.21449	0.280347	0.0675138	0.191258	1	1.25864	0.331864	0.030412	0.10719	1
fliG	104.403	101.987	124.48	1.25334	0.32578	0.001531	0.009278	1	1.22478	0.292517	0.004283	0.0234166	1
flbE	226.717	234.79	230.75	1.01452	0.0207989	0.903589	0.96704	1	1.05082	0.0715141	0.67682	0.839602	1
fliN	41.21	36.7033	39.05	1.08736	0.120832	0.50194	0.707286	1	-1.02992	-0.0425316	0.8105	0.920715	1
flbD	165.93	143.6	166.427	1.19121	0.252426	0.0128367	0.0540596	1	1.02717	0.038672	0.702186	0.855737	1
flhA	73.53	66.72	104.483	1.61072	0.687709	1.467e-11	3.916e-10	5.992e-08	1.45971	0.545679	7.571e-08	1.412e-06	0.0003093
CCNA_00957	50.7233	47.8767	59.4633	1.27971	0.355822	0.005758	0.0279461	1	1.2074	0.271904	0.0341028	0.117561	1
CCNA_00958	14.1933	13.23	9.67	-1.3296	-0.410987	0.0006418	0.004421	1	-1.42906	-0.515062	1.263e-05	0.0001554	0.0515805
CCNA_00959	17.4533	23.3667	13.9733	-1.62201	-0.697782	6.687e-05	0.0006382	0.27316	-1.21613	-0.282302	0.107663	0.273001	1
CCNA_00961	181.253	180.67	162.767	-1.07348	-0.1023	0.490203	0.697727	1	-1.0783	-0.108755	0.462102	0.68825	1
CCNA_00962	18.3933	16.7533	15.87	-1.02971	-0.042242	0.796546	0.909855	1	-1.12997	-0.176286	0.268718	0.498733	1
CCNA_00963	23.3433	21.05	19.34	-1.05831	-0.0817681	0.602954	0.781123	1	-1.18014	-0.238961	0.118476	0.293673	1
CCNA_00964	0.3	0	0.15	3.4823	1.80004	0.531093	0.728699	1	-1.73169	-0.792179	0.614491	0.802446	1
CCNA_00965	107.43	103.57	139.87	1.39063	0.475739	0.000259	0.002095	1	1.3448	0.427395	0.0009873	0.006978	1
CCNA_00966	373.93	370.093	356.743	-1.00602	-0.008656	0.948567	0.989225	1	-1.01623	-0.0232328	0.862411	0.949326	1
CCNA_00967	107.997	117.553	78.3067	-1.45067	-0.536717	0.0005768	0.004062	1	-1.33184	-0.413419	0.007921	0.0387069	1
CCNA_00968	53.8867	52.0967	42.5133	-1.1912	-0.25242	0.0157408	0.0636015	1	-1.23529	-0.304855	0.003366	0.0193653	1
CCNA_00969	7.28	6.75	117.86	17.9446	4.16548	0	0	0	16.5984	4.05297	0	0	0
CCNA_00970	186.097	175.197	176.293	1.03279	0.0465432	0.761731	0.889048	1	-1.02968	-0.0421952	0.783322	0.905824	1
CCNA_00971	149.63	157.853	143.077	-1.06899	-0.0962449	0.552031	0.741782	1	-1.01581	-0.0226313	0.888689	0.959633	1
CCNA_00972	32.5833	32.3333	38.8967	1.23893	0.309089	0.127082	0.297283	1	1.21608	0.282232	0.154138	0.346414	1
CCNA_00973	60.3767	60.1333	42.92	-1.36119	-0.444872	0.0008032	0.005313	1	-1.36998	-0.454153	0.0005511	0.00433	1
CCNA_00974	877.55	937.923	1328.94	1.45702	0.543022	0.009803	0.0435294	1	1.54694	0.629416	0.002757	0.0162488	1
sppA	371.88	321.243	288.253	-1.08468	-0.117274	0.430181	0.64634	1	-1.25825	-0.331413	0.0257183	0.0950762	1
CCNA_R0021	8.48667	7.19667	10.2233	1.43071	0.516728	0.223413	0.43332	1	1.24025	0.310626	0.435361	0.665587	1
CCNA_R0022	4.71	7.43333	4.17333	-1.71289	-0.776434	0.176813	0.372873	1	-1.11334	-0.154894	0.792297	0.910758	1
CCNA_00977	8.63667	8.47333	7.28333	-1.13001	-0.17633	0.410108	0.628627	1	-1.14997	-0.201601	0.332887	0.572012	1
CCNA_00978	6.76333	7.12667	7.08667	1.02349	0.0334969	0.896942	0.963199	1	1.07478	0.104037	0.68184	0.84314	1
CCNA_00979	6.06	6.23	7.01667	1.16026	0.214451	0.246502	0.460469	1	1.19137	0.252627	0.165391	0.36402	1
lolE	5.86	5.82333	8.10333	1.43163	0.51766	0.002185	0.0125196	1	1.41209	0.497835	0.002605	0.0155564	1
lolD	8.23	8.91667	10.1567	1.17366	0.231013	0.224596	0.433999	1	1.26896	0.343641	0.0674283	0.193875	1
CCNA_00982	162.533	160.483	272.193	1.73604	0.795802	4.692e-07	7.073e-06	0.001917	1.70635	0.770915	9.932e-07	1.459e-05	0.004057
CCNA_00983	4.36	4.08667	14.43	3.62959	1.85981	0	0	0	3.41159	1.77045	0	0	0
CCNA_00984	138.95	144.22	136.93	-1.02357	-0.0336129	0.746871	0.879171	1	1.01071	0.0153654	0.882233	0.956708	1
ptrB	329.693	349.483	294.26	-1.15668	-0.209992	0.189519	0.390847	1	-1.09624	-0.132568	0.407443	0.644619	1
CCNA_00986	17.79	17.7133	69.5333	4.03403	2.01222	0	0	0	4.00763	2.00275	0	0	0
CCNA_00987	15.9467	17.6467	10.4467	-1.63872	-0.712566	0.005568	0.0272097	1	-1.48207	-0.567614	0.0257025	0.0950762	1
CCNA_00988	19.03	19.7733	20.0067	1.04033	0.0570373	0.607882	0.78375	1	1.07823	0.10867	0.323518	0.561177	1
CCNA_00989	51.7633	46.79	47.1067	1.03498	0.0496061	0.72001	0.862178	1	-1.07698	-0.106993	0.437948	0.667793	1
CCNA_00990	80.7833	99.39	69.3133	-1.38229	-0.467062	0.010705	0.04677	1	-1.12123	-0.16508	0.36693	0.6066	1
CCNA_00991	171.667	174.083	135.193	-1.262	-0.335711	0.0395531	0.130829	1	-1.24636	-0.317726	0.0509794	0.156579	1
CCNA_00992	28.5067	31.0967	32.52	1.07698	0.106988	0.330748	0.552382	1	1.17131	0.228121	0.0367715	0.124145	1
CCNA_00993	20.99	16.4267	13.5567	-1.17797	-0.236306	0.0792806	0.213347	1	-1.5089	-0.593496	7.436e-06	9.613e-05	0.0303775
CCNA_00994	24.28	20.1833	17.0833	-1.14811	-0.199255	0.0707618	0.197177	1	-1.38429	-0.469146	1.52e-05	0.0001837	0.0621058
CCNA_00995	80.2267	77.02	50.8167	-1.47974	-0.56534	4.909e-05	0.0004915	0.200547	-1.54861	-0.630978	5.575e-06	7.37e-05	0.0227734
CCNA_00996	20.5267	18.5967	16.41	-1.10057	-0.138248	0.248796	0.4634	1	-1.21609	-0.282252	0.0158903	0.0658852	1
CCNA_00997	63.1167	65.16	88.8167	1.40276	0.488269	1.579e-05	0.0001767	0.0644904	1.45117	0.537213	1.876e-06	2.643e-05	0.007664
CCNA_R0126	6.48	8.71333	5.6	-1.51266	-0.597087	0.005678	0.0276445	1	-1.13523	-0.182986	0.399713	0.638668	1
CCNA_00998	911.507	1070.39	911.563	-1.13997	-0.188998	0.294604	0.51562	1	1.02906	0.0413261	0.81872	0.926447	1
mopJ	57.7333	65.6133	60.9367	-1.04547	-0.0641461	0.560342	0.746817	1	1.08349	0.115682	0.29127	0.524307	1
CCNA_01000	4.49333	2.99	7.72	2.64983	1.4059	0.001523	0.009262	1	1.7552	0.811636	0.0450011	0.143357	1
CCNA_01001	128.093	124.567	128.24	1.05949	0.0833757	0.417166	0.636091	1	1.02755	0.0392042	0.701769	0.855737	1
fliP	107.217	90.6633	108.373	1.23052	0.299264	0.010005	0.0442319	1	1.03892	0.0550822	0.633205	0.813915	1
fliO	117.133	110.207	126.473	1.18205	0.241295	0.0416005	0.135086	1	1.1084	0.148484	0.205302	0.42038	1
flgB	273.71	261.473	315.747	1.24368	0.314614	0.00215	0.0124074	1	1.18548	0.245468	0.0162368	0.0669299	1
flgC	197.757	195.65	196.113	1.03105	0.0441201	0.718174	0.861345	1	1.01687	0.0241378	0.842947	0.939837	1
fliE	85.72	84.6533	91.1333	1.10897	0.149223	0.291061	0.511832	1	1.0925	0.127629	0.362632	0.602536	1
CCNA_01007	2.62	2.35667	10.6867	4.62067	2.2081	1.621e-07	2.628e-06	0.0006623	4.12315	2.04375	1.185e-07	2.133e-06	0.0004842
CCNA_01008	14.1233	14.6	13.4067	-1.06395	-0.0894314	0.568135	0.752052	1	-1.03224	-0.0457736	0.76885	0.896846	1
CCNA_01009	5.90333	5.79	6.56	1.16633	0.221975	0.255588	0.471154	1	1.14979	0.201376	0.290665	0.523761	1
CCNA_01010	15.3333	15.43	15.63	1.04193	0.0592596	0.639337	0.808322	1	1.0464	0.0654386	0.601022	0.789589	1
CCNA_01011	5.53	5.61333	6.07333	1.11484	0.15684	0.342217	0.563237	1	1.13345	0.180718	0.263764	0.492968	1
CCNA_01012	15.7	15.1033	16.5033	1.12332	0.167774	0.143226	0.323965	1	1.08046	0.111639	0.321728	0.559258	1
CCNA_01013	8.33	8.51	9.01	1.08723	0.120652	0.483534	0.69258	1	1.10131	0.139224	0.40859	0.645262	1
CCNA_R0023	191.927	203.86	150.393	-1.31704	-0.397298	0.0112328	0.0484541	1	-1.24562	-0.316867	0.0414881	0.134828	1
CCNA_01014	18.4033	19.1833	15.27	-1.21909	-0.285808	0.0755125	0.206601	1	-1.17592	-0.233788	0.140065	0.324689	1
CCNA_01015	42.0233	39.38	32.5633	-1.17874	-0.237245	0.122486	0.288556	1	-1.26642	-0.340753	0.0260517	0.0960601	1
CCNA_01016	63.8633	72.4267	50.7533	-1.38493	-0.469808	9.001e-06	0.0001066	0.0367699	-1.22388	-0.291462	0.005751	0.029475	1
CCNA_01017	28.8	27.32	22.2567	-1.19383	-0.255596	0.0596081	0.174802	1	-1.26207	-0.335796	0.012781	0.0560801	1
CCNA_01018	8.32667	8.57	11.3267	1.35801	0.441498	0.00658	0.0313272	1	1.398	0.483365	0.002469	0.0148301	1
CCNA_R0127	4.15	3.42667	1.91333	-1.72149	-0.783661	0.126627	0.296601	1	-2.03917	-1.02798	0.0354263	0.121203	1
CCNA_01019	41.4233	37.67	30.51	-1.19974	-0.262722	0.0116363	0.049774	1	-1.32476	-0.405733	8.873e-05	0.0008884	0.362467
CCNA_01020	47.94	50.83	47.35	-1.04394	-0.0620405	0.602861	0.781123	1	1.01302	0.0186572	0.875159	0.954892	1
CCNA_01021	2.57333	2.69667	2.69	1.02392	0.0341095	0.849399	0.935507	1	1.07442	0.103558	0.559544	0.759886	1
CCNA_01022	44.56	40.4667	34.48	-1.1402	-0.18929	0.10261	0.257453	1	-1.25683	-0.329792	0.0042	0.0230624	1
CCNA_01023	42.86	39.0233	32.32	-1.17437	-0.231889	0.0498767	0.153655	1	-1.29083	-0.368295	0.001721	0.011086	1
CCNA_01024	83.3433	93.2867	89.0133	-1.01856	-0.0265303	0.804442	0.913326	1	1.09638	0.132754	0.213475	0.431491	1
CCNA_01025	269.923	279.527	275.863	1.01487	0.0213005	0.834223	0.928303	1	1.04891	0.0688848	0.49769	0.71468	1
CCNA_01026	155.137	147.297	151.5	1.05619	0.078872	0.443668	0.656661	1	1.00084	0.001218	0.990524	0.999888	1
CCNA_01027	0.343333	0.66	0.653333	1.00548	0.007878	0.990054	0.999995	1	1.80953	0.855614	0.209698	0.42662	1
CCNA_01028	20.9867	24.1733	19.4967	-1.20406	-0.267906	0.0140694	0.0578788	1	-1.04936	-0.0695094	0.522548	0.734553	1
CCNA_01029	65.9767	63.9033	60.8533	-1.02095	-0.0299106	0.768409	0.891748	1	-1.05561	-0.0780759	0.441104	0.670853	1
CCNA_01030	275.07	310.15	246.013	-1.2202	-0.28712	0.0582372	0.171644	1	-1.0868	-0.12009	0.428064	0.661362	1
CCNA_01031	318.74	278.443	251.297	-1.07858	-0.109137	0.493019	0.700029	1	-1.23499	-0.304497	0.055671	0.167656	1
CCNA_01032	46.97	51.2533	69.1133	1.39207	0.477233	0.0004474	0.003264	1	1.52041	0.604456	7.947e-06	0.0001018	0.0324635
CCNA_01033	41.96	46.8567	47.8333	1.05007	0.0704892	0.509526	0.712318	1	1.1694	0.225766	0.033892	0.117429	1
CCNA_R0128	0	0	0	NaN	NaN	NaN	NaN	NaN	NaN	NaN	NaN	NaN	NaN
CCNA_01034	70.7967	68.4167	127	1.90467	0.929542	1.077e-14	3.697e-13	4.399e-11	1.83856	0.878575	2.554e-13	8.149e-12	1.043e-09
CCNA_01035	37.59	35.3733	57.72	1.68029	0.748709	6.107e-13	1.848e-11	2.495e-09	1.57796	0.658062	1.887e-10	4.878e-09	7.708e-07
CCNA_R0129	0.17	0	0.233333	8.39702	3.06988	0.258363	0.473185	1	1.39228	0.477452	0.705047	0.856904	1
CCNA_01036	80.5567	80.48	90.4033	1.15524	0.208196	0.0610732	0.177509	1	1.15072	0.202534	0.0680553	0.195229	1
CCNA_01037	69.5367	72.82	62.4633	-1.13293	-0.180053	0.0901315	0.235263	1	-1.08526	-0.11804	0.264021	0.493147	1
CCNA_01038	106.343	83.2	79.1433	-1.03152	-0.044768	0.795496	0.909855	1	-1.31782	-0.39815	0.0201945	0.0793217	1
CCNA_01039	10.5133	9.36333	9.11667	1.00183	0.002636	0.986207	0.999995	1	-1.12798	-0.173743	0.244749	0.468072	1
CCNA_01040	18.0133	17.0267	17.0567	1.03053	0.0433796	0.697072	0.846223	1	-1.03021	-0.0429393	0.695868	0.853896	1
CCNA_01041	26.6167	24.42	40.8267	1.71941	0.78191	0.0006486	0.004453	1	1.56566	0.646775	0.003572	0.0202667	1
CCNA_R0130	1.25667	0.236667	41.0333	145.447	7.18435	2.374e-08	4.531e-07	9.696e-05	32.7555	5.03366	0	0	0
CCNA_01042	416.523	374.44	428.383	1.16803	0.224071	0.211965	0.418905	1	1.0495	0.0697028	0.697759	0.854659	1
CCNA_01043	638.897	691.047	825.673	1.23439	0.303795	0.0718092	0.19928	1	1.33501	0.416852	0.0134307	0.0581189	1
CCNA_01044	21.4533	18.5133	20.88	1.16115	0.215549	0.216448	0.424684	1	1.00406	0.00585	0.972767	0.998682	1
CCNA_01045	54.79	49.2667	40.1567	-1.19248	-0.253966	0.0342476	0.118661	1	-1.33155	-0.413109	0.0004214	0.003423	1
CCNA_01046	180.473	183.48	147.847	-1.20805	-0.272677	0.0328566	0.115012	1	-1.19283	-0.254383	0.0460952	0.146308	1
CCNA_R0024	0.466667	1.66333	1.56333	-1.03834	-0.0542847	0.944279	0.986795	1	2.99469	1.58241	0.107556	0.273001	1
CCNA_01047	3.86	3.47667	4.06667	1.19964	0.262603	0.116643	0.278972	1	1.08477	0.117383	0.473738	0.696111	1
CCNA_01048	5.58	6.39667	7.35667	1.18256	0.241919	0.439769	0.654051	1	1.34537	0.427999	0.166726	0.365385	1
CCNA_03945	4.26	5.18	5.5	1.09605	0.13232	0.73595	0.872672	1	1.3033	0.382166	0.32552	0.562975	1
CCNA_01049	11.5567	10.9	8.93333	-1.18477	-0.244605	0.242849	0.457196	1	-1.25939	-0.332722	0.104415	0.267924	1
CCNA_01050	65.9633	64.4333	63.8167	1.01847	0.0264086	0.797743	0.909855	1	-1.00761	-0.010944	0.91509	0.973463	1
CCNA_01051	245.667	206.303	215.277	1.07154	0.0996823	0.552738	0.742254	1	-1.10993	-0.150472	0.370004	0.610448	1
CCNA_01052	20.9233	21.7433	17.76	-1.19143	-0.252691	0.0374194	0.125287	1	-1.15111	-0.203025	0.0895498	0.238558	1
CCNA_01053	17.13	15.1067	17.3233	1.17963	0.238332	0.162363	0.352233	1	1.03832	0.0542549	0.747475	0.885568	1
CCNA_01054	56.0733	51.61	51.6567	1.0299	0.042504	0.683228	0.838637	1	-1.05743	-0.0805603	0.436374	0.666388	1
CCNA_01055	99.5467	103.193	105.627	1.05622	0.078917	0.631896	0.801395	1	1.09567	0.13182	0.423161	0.65877	1
CCNA_01056	124.447	123.83	131.48	1.09252	0.127656	0.210126	0.415874	1	1.08431	0.116771	0.250485	0.47597	1
CCNA_01057	207.303	218.92	282.613	1.33062	0.4121	0.005975	0.028853	1	1.40305	0.488562	0.001112	0.007659	1
CCNA_01058	347.113	357.153	380.96	1.09621	0.132521	0.197739	0.400279	1	1.1254	0.170443	0.0965479	0.252982	1
rsaA	18469.9	18440.3	19492.7	1.08234	0.114152	0.587534	0.768025	1	1.07215	0.10051	0.632941	0.813915	1
rsaD	260.52	253.443	273.493	1.10932	0.149677	0.316109	0.538269	1	1.07492	0.104232	0.484911	0.705725	1
rsaE	418.267	407.513	478.91	1.20979	0.27476	0.0618345	0.178764	1	1.17525	0.232965	0.113189	0.283494	1
CCNA_01062	230.133	232.717	235.927	1.03927	0.0555761	0.663873	0.826516	1	1.045	0.0634986	0.619161	0.803964	1
perB	51.2867	44.9967	51.7133	1.18176	0.240941	0.0290675	0.103874	1	1.03373	0.0478571	0.659225	0.829105	1
CCNA_01064	137.54	128.413	142.253	1.13556	0.183403	0.280406	0.500857	1	1.05486	0.0770543	0.649789	0.822557	1
CCNA_01065	140.8	148.147	169.323	1.17637	0.234345	0.142488	0.322857	1	1.23332	0.302543	0.0581004	0.173621	1
CCNA_01066	79.21	70.4833	86.76	1.26691	0.34131	0.001037	0.006672	1	1.12484	0.16972	0.100359	0.260627	1
rsaFa	339.213	345.007	311.88	-1.07497	-0.104302	0.499748	0.705716	1	-1.05959	-0.0834998	0.588894	0.780543	1
CCNA_01068	27.1	27.84	28.7267	1.06208	0.0868916	0.424747	0.641655	1	1.08719	0.1206	0.263801	0.492968	1
CCNA_01069	193.217	210.96	223.787	1.09244	0.127555	0.34308	0.564143	1	1.19018	0.251177	0.0617923	0.181598	1
CCNA_R0025	30.0467	27.03	30.71	1.17139	0.228224	0.146448	0.329064	1	1.05194	0.073058	0.6334	0.813915	1
CCNA_R0131	0	0	0	NaN	NaN	NaN	NaN	NaN	NaN	NaN	NaN	NaN	NaN
CCNA_01070	15.24	13.7533	13.9867	1.04671	0.0658621	0.708353	0.853073	1	-1.0607	-0.0850213	0.623063	0.807458	1
CCNA_01071	56.8	54.7333	52.2967	-1.01728	-0.024721	0.812444	0.916996	1	-1.05784	-0.0811268	0.433689	0.665022	1
CCNA_01072	26.36	36.3833	13.4867	-2.62188	-1.3906	4.586e-06	5.66e-05	0.0187357	-1.93165	-0.949837	0.001804	0.0114953	1
CCNA_01073	64.49	57.7433	96.4867	1.7193	0.781822	2.547e-12	7.275e-11	1.04e-08	1.53567	0.618868	1.546e-08	3.221e-07	6.314e-05
CCNA_01074	985.33	995.747	1159.18	1.20248	0.266018	0.162835	0.352881	1	1.2187	0.285349	0.134094	0.315357	1
CCNA_01075	88.4067	77.9367	130.81	1.72687	0.788162	7.253e-08	1.266e-06	0.0002963	1.52344	0.607333	2.857e-05	0.0003315	0.11669
CCNA_01076	69.08	61.0533	84.4967	1.42486	0.510823	2.074e-06	2.706e-05	0.008471	1.25593	0.328759	0.001956	0.0123325	1
CCNA_01077	37.48	35.75	34.3733	-1.01045	-0.0149981	0.909638	0.969189	1	-1.05949	-0.0833641	0.526654	0.736155	1
CCNA_01078	120.59	108.483	45.22	-2.32929	-1.21989	3.775e-15	1.329e-13	1.542e-11	-2.57628	-1.36529	0	0	0
CCNA_01079	152.68	161.293	116.573	-1.34224	-0.424642	0.007799	0.0358794	1	-1.26905	-0.343752	0.0305385	0.107543	1
CCNA_01080	162.853	159.847	116.143	-1.33876	-0.420902	0.0001403	0.001204	0.573046	-1.36417	-0.448027	4.724e-05	0.0005091	0.192956
CCNA_01081	104.733	121.887	102.053	-1.15896	-0.212832	0.0400593	0.13144	1	1.00333	0.004791	0.963082	0.994236	1
CCNA_01082	4.07333	4.24333	4.41333	1.06947	0.0968945	0.653198	0.818522	1	1.11119	0.152104	0.473095	0.695428	1
CCNA_01083	111.51	107.09	155.063	1.49036	0.575663	3.912e-05	0.0004015	0.159798	1.43962	0.525691	0.0001701	0.001579	0.694972
CCNA_01084	89.2133	86.61	120.01	1.41932	0.505204	6.379e-05	0.0006117	0.260565	1.38567	0.470584	0.0001886	0.001723	0.77033
CCNA_01085	215.437	221.51	195.703	-1.10365	-0.142284	0.160659	0.349786	1	-1.07223	-0.100614	0.320448	0.558655	1
lepA	170.85	167.967	162.873	-1.00524	-0.007541	0.940453	0.98399	1	-1.02514	-0.0358204	0.722347	0.867113	1
CCNA_01087	696.907	846.153	451.393	-1.81712	-0.861654	5.229e-08	9.329e-07	0.0002136	-1.50647	-0.591176	0.0001879	0.001721	0.767377
CCNA_01088	110.37	100.03	74.6733	-1.30231	-0.381073	0.0003693	0.002814	1	-1.44164	-0.52771	6.457e-07	9.842e-06	0.002638
CCNA_01089	433.723	401.723	274.47	-1.42274	-0.508667	0.000775	0.005165	1	-1.54062	-0.623513	3.757e-05	0.000424	0.153489
CCNA_01090	888.273	928.443	576.847	-1.56557	-0.64669	0.000123	0.001069	0.502534	-1.50218	-0.587054	0.0004899	0.003908	1
CCNA_01091	123.92	135.547	123.547	-1.0658	-0.0919399	0.520585	0.721122	1	1.02028	0.0289647	0.839356	0.93743	1
CCNA_01092	163.497	155.873	194.863	1.28539	0.362208	0.0257246	0.094501	1	1.21684	0.283136	0.0800798	0.2194	1
CCNA_01093	126.89	135.357	166.627	1.26886	0.343531	0.0697987	0.195695	1	1.33399	0.415746	0.0278621	0.100901	1
CCNA_01094	54.5967	52.7633	54.32	1.05925	0.0830409	0.70058	0.847961	1	1.01062	0.0152464	0.942983	0.986209	1
CCNA_01095	161.317	157.68	147.5	-1.03974	-0.0562282	0.69902	0.847774	1	-1.06779	-0.0946244	0.515029	0.728748	1
CCNA_01096	533.853	540.52	472.493	-1.11579	-0.158064	0.310576	0.532398	1	-1.10568	-0.144932	0.35236	0.59283	1
CCNA_01097	651.117	647.36	605.92	-1.04056	-0.057364	0.571318	0.754553	1	-1.05369	-0.0754518	0.45571	0.683202	1
CCNA_01098	1778.07	1663.91	1769.81	1.09352	0.128979	0.393664	0.612384	1	1.01982	0.0283147	0.851363	0.943888	1
CCNA_01099	57.4	57.6867	61.9467	1.10645	0.145943	0.242754	0.457196	1	1.11033	0.150991	0.225129	0.443419	1
CCNA_01100	33.51	32.37	79.9333	2.54082	1.34529	0	0	0	2.45583	1.29621	0	0	0
CCNA_01101	389.477	437.067	431.197	1.01124	0.0161303	0.908906	0.968662	1	1.13782	0.18627	0.186214	0.394341	1
CCNA_01102	19.2167	22.2	26.7567	1.23895	0.309118	0.0612499	0.177829	1	1.42446	0.510416	0.001904	0.0120413	1
CCNA_01103	167.72	185.39	157.883	-1.13942	-0.188301	0.122131	0.28796	1	-1.03186	-0.0452431	0.710074	0.860473	1
CCNA_01104	38.24	42.1633	38.08	-1.07626	-0.106029	0.320998	0.543541	1	1.02174	0.0310251	0.770555	0.897348	1
CCNA_01105	40.4	37.9333	34.43	-1.07025	-0.0979488	0.373759	0.592716	1	-1.14182	-0.191338	0.0784909	0.216353	1
parD-2	12.4333	13.3333	11.14	-1.16074	-0.215041	0.36787	0.58747	1	-1.07982	-0.110787	0.637972	0.816453	1
parE-2	19.7833	19.8033	17.7133	-1.08343	-0.115606	0.630644	0.800056	1	-1.08561	-0.118507	0.61632	0.802757	1
CCNA_01108	35.5833	36.0367	29.4	-1.19119	-0.252403	0.0233515	0.0867796	1	-1.17792	-0.236241	0.03204	0.111866	1
CCNA_R0026	45.7333	53.76	46.3767	-1.12812	-0.173917	0.51744	0.718471	1	1.03517	0.0498616	0.852073	0.944031	1
CCNA_R0027	48.58	59.7633	42.87	-1.35484	-0.438118	0.105632	0.261837	1	-1.11036	-0.151024	0.576325	0.771139	1
CCNA_01109	398.267	412.93	322.613	-1.24476	-0.315867	0.0349866	0.120608	1	-1.20391	-0.267723	0.0738549	0.207638	1
CCNA_01110	66.0233	62.2033	52.23	-1.15782	-0.211409	0.0462462	0.145432	1	-1.2316	-0.30053	0.004301	0.0234259	1
CCNA_01111	16.14	22.4133	14.97	-1.44911	-0.53517	0.008409	0.038124	1	-1.04448	-0.0627911	0.758579	0.89103	1
CCNA_01112	0.68	1.13333	0.593333	-1.83995	-0.879669	0.072003	0.199427	1	-1.11119	-0.152109	0.762666	0.893747	1
CCNA_01113	39.8867	39.2233	51.65	1.35579	0.43913	0.001781	0.0105264	1	1.33617	0.418099	0.00277	0.01628	1
sufE	41.2967	40.6133	43.2167	1.09674	0.133225	0.452164	0.664505	1	1.07683	0.106788	0.543561	0.747708	1
CCNA_01115	33.23	32.8033	44.5433	1.40414	0.489682	0.0007084	0.004807	1	1.38309	0.467894	0.001109	0.007653	1
divJ	53.2433	52.2167	52.1867	1.0296	0.042079	0.684322	0.838973	1	1.00661	0.009505	0.9265	0.978247	1
CCNA_01117	10.6067	11.5733	12.42	1.10511	0.14419	0.410696	0.629057	1	1.20037	0.263483	0.129493	0.308359	1
CCNA_01118	38.52	41.3667	42.3267	1.05194	0.073059	0.649659	0.81632	1	1.12819	0.174014	0.275349	0.505983	1
CCNA_01119	175.287	190.933	139.147	-1.33252	-0.414161	0.0006167	0.00427	1	-1.22805	-0.29637	0.0140326	0.0598988	1
CCNA_01120	12.47	10.5667	16.8333	1.65623	0.727899	0.0169382	0.0673736	1	1.3768	0.461316	0.10986	0.276851	1
CCNA_01121	128.533	123.777	131.037	1.08914	0.123183	0.225283	0.434709	1	1.04922	0.0693147	0.494013	0.711581	1
CCNA_01122	160.373	155.667	117.09	-1.29213	-0.369746	0.0002674	0.002154	1	-1.33427	-0.416056	3.973e-05	0.0004447	0.162303
prfC	178.547	179.827	206.587	1.18338	0.242909	0.0160994	0.0647304	1	1.19033	0.251365	0.0126406	0.0556906	1
CCNA_01124	4.22	4.85333	4.05667	-1.16201	-0.216626	0.319282	0.54119	1	-1.01244	-0.0178414	0.934153	0.98199	1
CCNA_01125	69.2933	75.84	53.4967	-1.3777	-0.462263	2.817e-05	0.0003005	0.115074	-1.26047	-0.333967	0.002342	0.0143011	1
CCNA_03890	47.8233	47.7733	60.4933	1.30273	0.381539	0.0008038	0.005313	1	1.29672	0.374868	0.0009374	0.006718	1
CCNA_01128	100.403	101.43	93.5633	-1.05384	-0.0756546	0.544628	0.735765	1	-1.04725	-0.066602	0.590764	0.781756	1
fliQ	120.21	126.5	98.13	-1.25303	-0.325425	0.003274	0.0175081	1	-1.19231	-0.253761	0.0208261	0.0807161	1
fliR	44.2367	44.89	44.3433	1.01581	0.0226246	0.836349	0.928897	1	1.02908	0.04135	0.703125	0.855994	1
flhB	44.32	43.9767	39.8433	-1.07087	-0.0987892	0.4689	0.67948	1	-1.07812	-0.108518	0.424115	0.659725	1
cckA	174.1	169.533	189.09	1.14831	0.199512	0.175499	0.372037	1	1.1182	0.161178	0.273483	0.504369	1
CCNA_01133	40.8367	41.1767	49.31	1.23107	0.299908	0.0427066	0.137379	1	1.24067	0.311123	0.0340426	0.117552	1
CCNA_01134	30.4067	29.0767	30.3133	1.0758	0.105407	0.492503	0.699783	1	1.02029	0.0289834	0.847729	0.942049	1
CCNA_01135	123.91	119.08	106.107	-1.09106	-0.125728	0.248507	0.463117	1	-1.13907	-0.187852	0.081446	0.222546	1
CCNA_01136	2.34667	2.95333	2.38	-1.19991	-0.262924	0.329954	0.552382	1	1.02858	0.0406525	0.88002	0.955724	1
CCNA_01137	26.5	22.87	24.4	1.10274	0.14109	0.481067	0.690256	1	-1.05136	-0.0722553	0.714673	0.862974	1
CCNA_01138	25.7033	30.8633	27.54	-1.08798	-0.121648	0.510093	0.712415	1	1.10481	0.143803	0.435206	0.665587	1
CCNA_01139	324.167	260.817	265.097	1.03835	0.0542955	0.735645	0.872586	1	-1.19481	-0.256775	0.110128	0.277186	1
CCNA_01140	20.6067	19.3867	54.5333	2.89665	1.53439	0	0	0	2.71894	1.44304	0	0	0
recA	220.403	211.903	180.433	-1.14392	-0.193982	0.111481	0.272044	1	-1.19166	-0.252969	0.0376746	0.126456	1
CCNA_R0132	1.52	1.12333	0.973333	-1.13047	-0.176925	0.834665	0.928542	1	-1.50875	-0.593353	0.44462	0.674434	1
CCNA_01142	9.89333	12.0967	15.4733	1.31615	0.39632	0.0363436	0.12353	1	1.60128	0.679227	0.0003199	0.002706	1
CCNA_R0133	0	0	0.426667	5.93973	2.5704	0.354908	0.575275	1	5.96987	2.5777	0.30569	0.540349	1
CCNA_01143	132.847	141.47	103.323	-1.32929	-0.410658	0.002811	0.0153919	1	-1.25605	-0.328896	0.0164596	0.0675074	1
CCNA_01144	263.843	320.653	222.22	-1.39988	-0.485303	0.0003805	0.002873	1	-1.15527	-0.208234	0.127247	0.30505	1
CCNA_01145	14.8733	11.5233	11.4467	1.01718	0.0245764	0.916649	0.971867	1	-1.27051	-0.345405	0.138388	0.32175	1
CCNA_01147	41.22	42.0733	36.7567	-1.11272	-0.154095	0.247873	0.462145	1	-1.09155	-0.126374	0.338915	0.579517	1
CCNA_01148	1.78667	2.34333	1.42333	-1.57665	-0.656866	0.255979	0.471662	1	-1.24567	-0.316921	0.58375	0.775738	1
CCNA_01149	3.88667	3.92667	6.37333	1.66752	0.737703	1.311e-06	1.802e-05	0.005354	1.68504	0.752783	5.222e-07	8.173e-06	0.002133
CCNA_03891	19.08	20.9567	18.9433	-1.07516	-0.104545	0.559609	0.746395	1	1.02208	0.0315112	0.858937	0.946807	1
CCNA_01151	21.53	21.8133	25.6567	1.21092	0.276099	0.0152874	0.0620477	1	1.21895	0.285639	0.0109153	0.0499407	1
CCNA_01152	23.1333	24.5867	25.76	1.07616	0.105888	0.567196	0.751052	1	1.14042	0.18956	0.303542	0.538414	1
CCNA_01153	2.94	3.02667	3.50333	1.18533	0.245295	0.250664	0.464743	1	1.22126	0.288374	0.168063	0.367722	1
CCNA_01154	651.113	574.557	442.147	-1.26678	-0.341168	0.0308878	0.109244	1	-1.44056	-0.526631	0.0008564	0.006181	1
CCNA_01155	577.323	539.973	521.757	-1.0115	-0.0164945	0.930395	0.979155	1	-1.09074	-0.12531	0.506916	0.721516	1
CCNA_01156	38.6433	34.4767	33.44	-1.00205	-0.002957	0.982412	0.999995	1	-1.12688	-0.172332	0.193479	0.40407	1
CCNA_01157	210.093	216.007	304.207	1.44471	0.530784	0.0004169	0.00308	1	1.48611	0.571539	0.0001436	0.00137	0.586445
CCNA_03999	50.3133	46.48	73.8233	1.63453	0.708873	9.886e-07	1.412e-05	0.004039	1.50719	0.591865	3.529e-05	0.0004005	0.144166
CCNA_01158	15.7367	15.6667	25.3533	1.66836	0.73843	1.98e-07	3.123e-06	0.0008089	1.66572	0.73615	1.789e-07	3.137e-06	0.0007309
CCNA_03946	0	0	0	NaN	NaN	NaN	NaN	NaN	NaN	NaN	NaN	NaN	NaN
CCNA_01159	334.45	328.19	315.99	-1.01384	-0.0198366	0.903589	0.96704	1	-1.03614	-0.0512219	0.754365	0.888258	1
CCNA_01161	43.2567	62.9867	62.3667	1.02415	0.0344249	0.838126	0.929355	1	1.46326	0.549182	0.001133	0.007764	1
CCNA_01162	15.2833	13.8367	26.4433	1.96933	0.977703	8.554e-12	2.314e-10	3.494e-08	1.78203	0.833522	4.32e-09	9.287e-08	1.765e-05
CCNA_01163	933.87	884.813	2618.97	3.03519	1.60179	3.331e-16	1.296e-14	1.361e-12	2.87588	1.524	9.104e-15	3.412e-13	3.719e-11
CCNA_01164	135.413	126.297	277.487	2.25791	1.17499	2.22e-15	8.099e-14	9.071e-12	2.1051	1.07389	4.092e-13	1.286e-11	1.672e-09
CCNA_01165	69.83	66.3067	163.993	2.55057	1.35082	0	0	0	2.43096	1.28153	0	0	0
CCNA_01166	4.77	4.40333	5.25	1.22468	0.292406	0.185729	0.384544	1	1.13551	0.18334	0.392065	0.633193	1
CCNA_01167	29.23	28.7067	30.1233	1.07985	0.110837	0.311169	0.533191	1	1.05672	0.0795943	0.462147	0.68825	1
CCNA_01168	13.14	12.1467	13.0733	1.10693	0.14656	0.223982	0.433634	1	1.02225	0.0317463	0.787051	0.908477	1
CCNA_01169	9.51667	9.33667	8.09	-1.11854	-0.16162	0.325894	0.548204	1	-1.14388	-0.193936	0.228252	0.44677	1
CCNA_01170	3.64333	3.71667	3.70667	1.02633	0.0374991	0.828094	0.924758	1	1.04624	0.0652207	0.702054	0.855737	1
CCNA_R0028	62.1933	62.8833	47.4867	-1.29094	-0.368424	0.0929952	0.241044	1	-1.27253	-0.347696	0.106948	0.271749	1
shpA	17.6533	15.2433	14.49	-1.02281	-0.032533	0.868707	0.947322	1	-1.18966	-0.250548	0.188689	0.397384	1
CCNA_01172	461.707	363.087	336.25	-1.05654	-0.0793426	0.607252	0.78375	1	-1.3374	-0.419428	0.006531	0.0328157	1
CCNA_01173	126.02	133.42	129.637	1.00057	0.0008207	0.994962	0.999995	1	1.05916	0.0829171	0.521753	0.733687	1
CCNA_01174	44.2933	46.1833	50.1867	1.11761	0.160415	0.134068	0.308793	1	1.16318	0.218071	0.0403255	0.13274	1
CCNA_R0134	77.01	64.74	62.1833	-1.00325	-0.004683	0.989688	0.999995	1	-1.21967	-0.286491	0.424126	0.659725	1
CCNA_01175	74.5333	86.5633	79.69	-1.05258	-0.0739351	0.629785	0.799463	1	1.08894	0.122928	0.422458	0.658207	1
CCNA_01176	375.33	407.93	379.683	-1.04834	-0.0681026	0.73086	0.869919	1	1.01995	0.0285047	0.885463	0.958125	1
cysI	464.1	581.767	492.177	-1.14933	-0.200792	0.281447	0.50164	1	1.07098	0.0989277	0.595649	0.78543	1
CCNA_01178	366.947	461.173	418.83	-1.06719	-0.0938219	0.525085	0.722943	1	1.1582	0.211881	0.151201	0.342191	1
cysH	172.057	220.55	209.023	-1.02571	-0.0366249	0.8429	0.932119	1	1.22935	0.297901	0.10697	0.271749	1
CCNA_01180	92.31	89.7667	94.98	1.08755	0.12108	0.23297	0.444296	1	1.05602	0.0786356	0.437549	0.667576	1
CCNA_01181	460.89	474.717	433.843	-1.06551	-0.0915431	0.423508	0.641009	1	-1.03648	-0.0516915	0.650964	0.823373	1
CCNA_01182	121.11	112.83	101.167	-1.08497	-0.117657	0.426899	0.642769	1	-1.16312	-0.218001	0.139628	0.324079	1
CCNA_01183	147.417	146.33	130.227	-1.09135	-0.126114	0.430851	0.646593	1	-1.10389	-0.142595	0.372585	0.613219	1
CCNA_01184	33.2267	36.2467	30.3033	-1.16051	-0.214762	0.16162	0.35118	1	-1.06946	-0.0968841	0.524846	0.736045	1
CCNA_01185	77.1433	42.7333	52.6767	1.25516	0.327869	0.218529	0.427533	1	-1.41982	-0.505706	0.0551842	0.16649	1
CCNA_01186	970.267	1137.48	974.46	-1.12968	-0.175914	0.279149	0.499484	1	1.03217	0.0456853	0.778634	0.902332	1
CCNA_01187	103.363	107.833	114.93	1.0987	0.135803	0.322661	0.544882	1	1.14484	0.195152	0.154021	0.346414	1
CCNA_01188	76.1033	74.4367	80.4733	1.11188	0.153	0.175044	0.371844	1	1.08444	0.116946	0.297494	0.531647	1
CCNA_01189	97.19	96.56	87.8833	-1.0719	-0.10017	0.487738	0.696186	1	-1.08403	-0.116407	0.419684	0.656144	1
CCNA_01190	66.2133	61.9333	76.7767	1.27936	0.355417	0.0152955	0.0620477	1	1.20044	0.263563	0.071401	0.20213	1
CCNA_01191	9.53	10.1967	8.06667	-1.22943	-0.297992	0.0768833	0.2091	1	-1.15222	-0.204419	0.221057	0.439853	1
CCNA_01192	27.67	24.35	36.4933	1.54759	0.630022	0.0004038	0.00301	1	1.37294	0.457272	0.009636	0.0453995	1
CCNA_01193	5.45667	5.37333	4.91667	-1.06323	-0.0884538	0.586838	0.767606	1	-1.08474	-0.117352	0.463414	0.68919	1
CCNA_R0135	1.61333	1.95	1.69667	-1.14849	-0.199742	0.803638	0.91292	1	1.09467	0.130497	0.870789	0.952872	1
CCNA_01194	64.8967	59.0633	51.4567	-1.11917	-0.162435	0.33047	0.552382	1	-1.22772	-0.295978	0.0758001	0.21136	1
CCNA_01195	196.83	198.79	193.113	1.00482	0.006942	0.962584	0.994979	1	1.017	0.0243263	0.869325	0.952577	1
CCNA_01196	15.2767	16.4533	13.3433	-1.19882	-0.261614	0.0182323	0.0710676	1	-1.11552	-0.157718	0.151719	0.342857	1
CCNA_01197	1.15333	0.9	0.493333	-1.68586	-0.753485	0.365312	0.58484	1	-2.13927	-1.09712	0.156062	0.349513	1
CCNA_01198	60.2233	58.82	66.4533	1.1625	0.217228	0.040045	0.13144	1	1.13196	0.178826	0.0885704	0.236787	1
CCNA_01199	102.5	110.823	108.563	1.00825	0.0118596	0.922371	0.975294	1	1.09016	0.124535	0.305259	0.539856	1
CCNA_01200	1.06	1.02333	1.27	1.28197	0.358366	0.164358	0.355052	1	1.24498	0.316127	0.206097	0.421586	1
CCNA_01201	21.5567	16.9767	24.7633	1.50695	0.59163	0.002708	0.0149114	1	1.18666	0.246903	0.200881	0.413399	1
CCNA_01202	65.38	66.9967	80.96	1.23994	0.310267	0.002294	0.0130529	1	1.26915	0.343863	0.0007074	0.005362	1
CCNA_01203	36.3633	37.29	37.1167	1.02734	0.0389189	0.766805	0.891428	1	1.05097	0.0717256	0.583618	0.775738	1
CCNA_01204	94.2533	97.26	114.423	1.2103	0.275362	0.007653	0.0352432	1	1.24559	0.316826	0.002072	0.0129617	1
CCNA_01205	1.43333	1.5	1.63	1.11108	0.151962	0.626864	0.797987	1	1.16869	0.224894	0.461674	0.68825	1
CCNA_01206	2.77667	2.70333	2.34667	-1.12088	-0.16463	0.550805	0.741364	1	-1.15699	-0.210371	0.431813	0.663391	1
CCNA_01207	13.27	12.9267	15.8	1.25668	0.329619	0.005511	0.0270265	1	1.22249	0.289818	0.0126886	0.0557344	1
CCNA_01208	15.78	14.1067	15.8533	1.15724	0.210684	0.148354	0.331498	1	1.03144	0.0446578	0.751608	0.888258	1
CCNA_01209	6.45	5.96333	6.54333	1.1252	0.170178	0.314935	0.536716	1	1.03508	0.0497374	0.762751	0.893747	1
CCNA_01210	125.15	122.543	137.347	1.15274	0.205062	0.047064	0.146873	1	1.1257	0.170824	0.0966201	0.253009	1
CCNA_01211	62.6233	59.3833	72	1.24776	0.319344	0.002531	0.0142041	1	1.18115	0.24019	0.0220071	0.0846506	1
CCNA_01212	143.413	137.953	142.653	1.0653	0.0912611	0.461783	0.673708	1	1.02191	0.0312661	0.800575	0.916064	1
CCNA_01213	224.317	214.05	232.53	1.11811	0.161059	0.111724	0.27211	1	1.06487	0.0906811	0.369549	0.610188	1
CCNA_01214	118.317	116.89	112.087	-1.01238	-0.017746	0.912006	0.970447	1	-1.02742	-0.0390229	0.807785	0.919286	1
CCNA_01215	87.41	83.8767	79.6133	-1.02373	-0.0338366	0.756179	0.885348	1	-1.07005	-0.0976798	0.364861	0.605138	1
CCNA_01216	53.49	54.2933	52.3367	-1.00885	-0.0127179	0.90503	0.967561	1	1.00234	0.003374	0.974579	0.998982	1
CCNA_01217	66.28	58.7	57.05	1.0004	0.0005761	0.99562	0.999995	1	-1.13367	-0.180999	0.0820756	0.223818	1
CCNA_01218	61.46	57.1767	62.6633	1.129	0.175048	0.130084	0.301927	1	1.048	0.067635	0.55594	0.758073	1
CCNA_01219	19.0367	21.0267	20.6867	1.01201	0.0172295	0.91924	0.973075	1	1.11444	0.156316	0.35546	0.595837	1
CCNA_01220	716.693	735.193	768.803	1.07134	0.0994124	0.550675	0.741364	1	1.09862	0.135695	0.415268	0.651948	1
CCNA_01221	363.557	370.513	394.15	1.0948	0.130669	0.351903	0.573176	1	1.11775	0.160596	0.251668	0.476685	1
CCNA_01222	80.8567	74.7767	93.36	1.28178	0.358153	0.0005827	0.004083	1	1.18775	0.248229	0.0164006	0.0674007	1
CCNA_01223	149.873	144.79	163.877	1.16636	0.222019	0.0584949	0.172156	1	1.12604	0.171258	0.143922	0.331037	1
CCNA_01224	36.84	34.4467	44.1467	1.31943	0.39992	0.001193	0.007519	1	1.23108	0.299919	0.0143631	0.0607259	1
CCNA_01225	70.5367	67.8367	77.5933	1.18072	0.239671	0.0761881	0.207871	1	1.1361	0.184086	0.171784	0.372867	1
CCNA_01226	168.29	173.903	193.257	1.14293	0.192739	0.0607123	0.176911	1	1.18294	0.242382	0.017997	0.0721468	1
CCNA_01227	26.11	27.3833	23.4867	-1.13321	-0.18041	0.106277	0.262956	1	-1.08474	-0.117353	0.289014	0.522168	1
CCNA_01228	28.89	25.9367	22.57	-1.11565	-0.157884	0.223521	0.43332	1	-1.24858	-0.32029	0.0116681	0.0525939	1
CCNA_01229	22.69	23.3067	22.8967	1.01011	0.0145078	0.895314	0.962163	1	1.03649	0.0517052	0.635914	0.815608	1
CCNA_01230	35.5033	32.2933	35.2833	1.12478	0.169647	0.108943	0.266966	1	1.0208	0.0297041	0.77698	0.901691	1
CCNA_01231	11.3633	11.0267	12.1767	1.14299	0.192814	0.317227	0.539681	1	1.10601	0.145367	0.445821	0.675262	1
CCNA_R0136	0	0	0	NaN	NaN	NaN	NaN	NaN	NaN	NaN	NaN	NaN	NaN
CCNA_01232	6.40333	5.65333	5.32667	-1.02958	-0.04205	0.853918	0.938712	1	-1.17557	-0.233359	0.285544	0.519114	1
CCNA_01233	40.0933	36.8833	36.6933	1.02355	0.0335849	0.759298	0.887478	1	-1.06686	-0.0933725	0.387949	0.62856	1
CCNA_01234	9.29667	8.58333	10.3767	1.24796	0.31957	0.0561009	0.167035	1	1.14645	0.197168	0.228909	0.447455	1
CCNA_01235	16.4433	17.3433	14.8967	-1.13353	-0.180817	0.251131	0.465175	1	-1.07832	-0.108784	0.48473	0.705725	1
CCNA_01236	202.2	261.123	88.11	-2.89019	-1.53117	8.882e-14	2.813e-12	3.628e-10	-2.268	-1.18142	8.788e-09	1.851e-07	3.59e-05
CCNA_01237	1123.79	1186.09	570.113	-2.01694	-1.01217	1.104e-06	1.556e-05	0.004512	-1.93474	-0.952138	4.539e-06	6.059e-05	0.0185414
CCNA_01238	114.847	114.827	72.8233	-1.53013	-0.613656	0.0001451	0.001237	0.59256	-1.53369	-0.617008	0.0001296	0.001246	0.529421
CCNA_01239	60.7567	65.4367	62.2567	-1.02217	-0.0316393	0.759856	0.887621	1	1.05149	0.072441	0.482783	0.704094	1
CCNA_01240	238.753	240.397	214.47	-1.09174	-0.126625	0.213366	0.42086	1	-1.08936	-0.12348	0.223996	0.441999	1
CCNA_01241	66.39	63.92	64.44	1.03564	0.050524	0.636884	0.805991	1	-1.00742	-0.0106667	0.919903	0.976053	1
CCNA_01242	353.423	374.827	350.377	-1.04322	-0.0610488	0.706836	0.852479	1	1.00777	0.0111729	0.945111	0.986654	1
CCNA_01243	12.38	12.75	14.1167	1.13959	0.188515	0.0859404	0.226787	1	1.17166	0.22855	0.0355778	0.121518	1
CCNA_01244	9.49333	9.10667	9.34667	1.05612	0.0787791	0.766669	0.891428	1	1.01386	0.019857	0.939296	0.984862	1
CCNA_01245	27.76	28.7433	31.69	1.13471	0.182322	0.107876	0.265787	1	1.16935	0.225711	0.04391	0.140464	1
CCNA_01246	40.8	41.85	42.3667	1.04105	0.0580415	0.592373	0.772682	1	1.06612	0.0923683	0.390333	0.631489	1
CCNA_01247	53.73	53.0967	17.04	-3.02437	-1.59664	0	0	0	-3.06985	-1.61817	0	0	0
CCNA_01248	28.6367	28.21	31.9033	1.1672	0.223051	0.293889	0.514589	1	1.14824	0.199423	0.34547	0.586065	1
CCNA_01249	15.58	15.6867	18.0767	1.18985	0.250781	0.162721	0.352821	1	1.19415	0.255983	0.150164	0.340599	1
CCNA_01250	14.4333	14.6433	14.21	-1.00397	-0.005713	0.962185	0.994818	1	1.00904	0.0129819	0.912686	0.973198	1
CCNA_01251	7.77	7.45333	9.18667	1.26651	0.340855	0.0472604	0.147261	1	1.20848	0.273189	0.101559	0.262907	1
CCNA_01252	394.277	367.5	401.63	1.12474	0.169597	0.29916	0.520857	1	1.0494	0.069566	0.670128	0.836364	1
dapA	193.707	186.407	173.017	-1.05142	-0.0723402	0.566239	0.751052	1	-1.09346	-0.128907	0.305877	0.540444	1
smpB	237.1	258.633	246.08	-1.01848	-0.0264175	0.862057	0.94174	1	1.07416	0.103215	0.496823	0.714621	1
CCNA_01255	3.65667	7.32667	4.01333	-1.7621	-0.817293	0.0527971	0.159171	1	1.14734	0.198288	0.65709	0.82744	1
CCNA_01256	17.2867	18.66	21.59	1.19152	0.252803	0.219899	0.428982	1	1.28252	0.358986	0.080416	0.220174	1
CCNA_01257	14.1	13.68	17.5067	1.31701	0.397269	0.002063	0.0119348	1	1.27291	0.348133	0.005811	0.0297111	1
CCNA_01258	5.98667	6.42667	8.50333	1.35882	0.442356	0.0269797	0.0977059	1	1.44793	0.533994	0.006557	0.0328678	1
CCNA_01259	237.57	227.507	148.603	-1.49205	-0.5773	0.0003601	0.002765	1	-1.56282	-0.64415	6.752e-05	0.0006965	0.275801
CCNA_01260	57.9867	55.6767	26.4833	-2.04335	-1.03094	0	0	0	-2.13431	-1.09377	0	0	0
CCNA_R0137	10.0033	13.05	16.0767	1.26476	0.338861	0.108488	0.26632	1	1.63976	0.713482	0.0007577	0.00569	1
CCNA_01261	115.94	106.847	81.8467	-1.27057	-0.345472	0.004534	0.0230938	1	-1.38744	-0.472426	9.894e-05	0.0009834	0.404165
acrB3	138.937	142.093	110.453	-1.25074	-0.322787	0.043036	0.137926	1	-1.23043	-0.299161	0.0606726	0.17986	1
CCNA_01263	24.2867	23.1333	22.91	1.01947	0.027815	0.81606	0.918855	1	-1.03309	-0.0469595	0.692728	0.852347	1
CCNA_01264	15.5033	18.0367	14.25	-1.22389	-0.291474	0.154371	0.340232	1	-1.06629	-0.0926052	0.64941	0.822557	1
CCNA_03947	8.67333	6.44667	8.79667	1.40587	0.491466	0.152294	0.336828	1	1.02989	0.0424858	0.891604	0.961239	1
CCNA_01265	0	0	0	NaN	NaN	NaN	NaN	NaN	NaN	NaN	NaN	NaN	NaN
CCNA_01266	21.7233	22.2333	32.5333	1.50434	0.589131	0.000302	0.002366	1	1.53327	0.61661	0.0001177	0.001151	0.481003
CCNA_01267	56.48	58.4767	84.4867	1.48763	0.573018	1.941e-06	2.542e-05	0.00793	1.53471	0.617971	2.446e-07	4.162e-06	0.000999
CCNA_01268	306.407	342.577	170.27	-1.95733	-0.968884	2.955e-09	6.096e-08	1.207e-05	-1.76228	-0.817441	5.472e-07	8.499e-06	0.002235
CCNA_01269	12.96	11.7233	157.793	13.8218	3.78887	0	0	0	12.4938	3.64314	0	0	0
CCNA_01270	23.5033	26.47	447.337	17.4018	4.12116	0	0	0	19.404	4.27828	0	0	0
CCNA_01271	44.23	47.5933	81.29	1.76402	0.818866	7.756e-08	1.331e-06	0.0003168	1.90136	0.927031	9.88e-10	2.347e-08	4.036e-06
CCNA_01272	17.1067	19.7267	18.62	-1.03149	-0.0447258	0.791593	0.907566	1	1.11572	0.157975	0.347341	0.588274	1
CCNA_01273	121.24	136.653	111.137	-1.19226	-0.2537	0.052655	0.159019	1	-1.05826	-0.0816973	0.531869	0.739435	1
CCNA_R0029	29.2133	33.6167	40.44	1.23793	0.307933	0.225519	0.43496	1	1.39055	0.47566	0.0578184	0.172905	1
CCNA_01274	49.35	44.6067	40.31	-1.07402	-0.103019	0.326411	0.54843	1	-1.19163	-0.252933	0.0152018	0.0634963	1
CCNA_01275	96.23	94.46	87.5367	-1.049	-0.0690084	0.506733	0.710386	1	-1.07185	-0.100099	0.333216	0.572012	1
CCNA_01276	52.52	53.75	56.2733	1.07741	0.107572	0.609903	0.784216	1	1.10467	0.143611	0.493967	0.711581	1
CCNA_01277	145.51	129.947	141.993	1.12679	0.172216	0.0997584	0.251551	1	1.00601	0.008641	0.933988	0.98199	1
CCNA_01278	471.087	440.767	1087.64	2.53481	1.34188	0	0	0	2.3692	1.2444	0	0	0
CCNA_01279	92.1767	94.1	113.21	1.24348	0.31438	0.0427097	0.137379	1	1.27163	0.346679	0.0251328	0.0935042	1
spmY	73.08	77.6633	135.177	1.79378	0.843005	4.418e-11	1.094e-09	1.805e-07	1.90201	0.927525	3.701e-13	1.172e-11	1.512e-09
glpK	23.6933	22.9833	19.9533	-1.11898	-0.16219	0.140307	0.319305	1	-1.15768	-0.211242	0.0521391	0.159184	1
CCNA_01282	13.8267	13.25	14.3867	1.1165	0.158981	0.190578	0.391802	1	1.06875	0.0959204	0.418791	0.655213	1
CCNA_01283	6.21333	6.35333	6.36333	1.03141	0.0446114	0.803912	0.912978	1	1.0515	0.0724501	0.682189	0.84314	1
CCNA_01284	6.93	7.04667	7.29667	1.06548	0.0915029	0.592181	0.772682	1	1.07597	0.105639	0.527961	0.736335	1
CCNA_01285	135.717	135.21	138.68	1.05577	0.0782939	0.624708	0.796658	1	1.05076	0.071433	0.654983	0.825804	1
CCNA_01286	35.6367	30.75	28.4667	-1.05074	-0.0714011	0.691783	0.843752	1	-1.21708	-0.283426	0.106921	0.271749	1
CCNA_01287	63.3067	65.13	46.8733	-1.3535	-0.436693	0.0001474	0.001254	0.601995	-1.32129	-0.401943	0.0004511	0.003649	1
CCNA_01288	73.1733	79.29	66.65	-1.15596	-0.209094	0.0435493	0.138767	1	-1.06802	-0.0949414	0.358163	0.59757	1
CCNA_01289	31.1	30.86	29.55	-1.01247	-0.0178848	0.905784	0.967599	1	-1.0232	-0.0330878	0.823926	0.929762	1
CCNA_01290	42.88	39.98	35.8967	-1.08187	-0.113523	0.291656	0.512237	1	-1.16316	-0.21805	0.0407696	0.133663	1
CCNA_01291	6.42	5.60333	5.63667	1.03641	0.0516008	0.796054	0.909855	1	-1.10741	-0.147189	0.448592	0.6782	1
CCNA_01292	2.76	2.07	2.17667	1.07882	0.109459	0.751524	0.883193	1	-1.22532	-0.293157	0.358322	0.59757	1
CCNA_01293	2.63	3.32667	2.99333	-1.07479	-0.104058	0.731082	0.86993	1	1.15094	0.202815	0.501649	0.718023	1
CCNA_01294	16.06	17.16	13.4433	-1.23864	-0.308754	0.0701304	0.195952	1	-1.1622	-0.216855	0.197831	0.409808	1
CCNA_01295	248.77	246.577	260.273	1.08309	0.115152	0.257207	0.472858	1	1.07258	0.101084	0.318874	0.558098	1
stpX	532.23	528.923	844.707	1.64321	0.716518	3.803e-05	0.0003924	0.155372	1.63111	0.705855	4.942e-05	0.0005313	0.201888
CCNA_01297	25.9467	26.92	25.62	-1.02005	-0.0286401	0.812838	0.916996	1	1.01221	0.0175028	0.883716	0.957809	1
CCNA_R0030	1365.95	1569.29	1278.94	-1.20393	-0.267755	0.0779611	0.21103	1	-1.04826	-0.0679935	0.65427	0.825414	1
CCNA_R0031	497.55	653.573	456.927	-1.3968	-0.482124	0.0006455	0.004439	1	-1.06454	-0.0902338	0.523517	0.735211	1
CCNA_01298	7549.44	7496.68	6133.57	-1.19489	-0.256881	0.235291	0.447261	1	-1.21408	-0.279861	0.196002	0.407667	1
CCNA_01299	36.1667	40.3067	30.92	-1.26577	-0.340014	0.002897	0.0157362	1	-1.14006	-0.18911	0.0952711	0.250278	1
fdhD	35.0033	30.66	27.57	-1.0795	-0.11036	0.484922	0.693594	1	-1.23377	-0.303078	0.0528018	0.160847	1
CCNA_01301	87.5567	86.3133	76.31	-1.09948	-0.136823	0.178232	0.373952	1	-1.11571	-0.157963	0.119366	0.294433	1
CCNA_01302	13.1267	12.7433	15.3433	1.23723	0.307117	0.0102374	0.0451132	1	1.19604	0.258267	0.0272662	0.0992414	1
CCNA_01303	493.213	338.517	406.243	1.22692	0.29504	0.0615613	0.178227	1	-1.17849	-0.236935	0.132801	0.313226	1
CCNA_01304	2985.7	3157.79	3202.57	1.0389	0.0550512	0.719346	0.861738	1	1.10075	0.138484	0.365939	0.605942	1
rpsJ	2683.28	2542.62	2245.24	-1.10694	-0.14658	0.426713	0.642744	1	-1.17882	-0.237349	0.198003	0.409956	1
rplC	1245.99	1249.85	1118.02	-1.09129	-0.126028	0.499788	0.705716	1	-1.09987	-0.13733	0.462081	0.68825	1
rplD	904.767	881.733	767.153	-1.12552	-0.170588	0.430817	0.646593	1	-1.1697	-0.226136	0.296256	0.530558	1
rplW	2490.27	2514.99	2303.25	-1.06236	-0.0872743	0.629	0.799118	1	-1.06456	-0.0902509	0.61729	0.802757	1
rplB	5325.01	5675.14	5663.04	1.02754	0.0391942	0.835027	0.928611	1	1.08728	0.120717	0.521235	0.733212	1
rpsS	4773.44	4078.19	3839.45	-1.04156	-0.0587491	0.826469	0.924459	1	-1.23285	-0.301995	0.259728	0.486691	1
rplV	6962.45	6563.86	7021.93	1.09877	0.135888	0.471331	0.681554	1	1.02712	0.0386056	0.837844	0.936927	1
rpsC	2995.85	2769.86	2625.51	-1.03075	-0.043694	0.850038	0.935959	1	-1.12802	-0.173795	0.45201	0.679929	1
rplP	6632.52	7054.22	6723.96	-1.02439	-0.0347586	0.861455	0.94174	1	1.02826	0.0402075	0.840005	0.937803	1
rpmC	2058.39	2614.55	1852.43	-1.37352	-0.457883	0.008888	0.0400287	1	-1.09709	-0.133684	0.444945	0.674434	1
rpsQ	1435.66	1392.08	1217.4	-1.12601	-0.171213	0.43815	0.652512	1	-1.16684	-0.22261	0.313291	0.550922	1
rplN	3005.79	3284.81	2783.11	-1.15636	-0.209585	0.286574	0.506996	1	-1.06733	-0.0940101	0.632624	0.813915	1
rplX	1039.69	1013.11	912.1	-1.0897	-0.12393	0.526539	0.723881	1	-1.12944	-0.175604	0.369352	0.61011	1
rplE	882.803	894.437	808.777	-1.07843	-0.108937	0.544836	0.735765	1	-1.07595	-0.105608	0.557103	0.758336	1
rpsN	935.117	790.183	759.147	-1.01678	-0.024005	0.917385	0.971867	1	-1.2216	-0.288767	0.211873	0.429102	1
rpsH	2443.44	2627.97	2390.82	-1.07399	-0.102979	0.575313	0.757859	1	-1.00891	-0.0128	0.944478	0.986498	1
rplF	822.73	790.243	747.147	-1.02972	-0.0422572	0.820369	0.921	1	-1.08733	-0.120787	0.516164	0.729343	1
rplR	2128.79	2006.77	1965.68	-1.00015	-0.0002163	0.999135	0.999995	1	-1.07033	-0.0980527	0.623059	0.807458	1
rpsE	1676.6	1798.38	1726.46	-1.01266	-0.0181507	0.916302	0.971867	1	1.04864	0.0685252	0.691516	0.851882	1
rpmD	110.773	128.553	109.483	-1.13959	-0.188513	0.332689	0.553577	1	1.00589	0.008476	0.965194	0.994783	1
rplO	220.15	214.727	211.28	1.01612	0.0230672	0.857721	0.940362	1	-1.01709	-0.0244441	0.848936	0.942878	1
secY	1016.28	933.423	961.34	1.05749	0.0806387	0.650078	0.816344	1	-1.03289	-0.0466817	0.792816	0.910758	1
adk	1756.76	1629.31	1568.1	-1.00354	-0.005104	0.978047	0.999995	1	-1.08017	-0.111264	0.548548	0.75225	1
rpsM	2579.57	2412.8	2348.89	-1.00841	-0.0120866	0.950872	0.989346	1	-1.0826	-0.114497	0.559397	0.759886	1
rpsK	3702.63	3647.88	3614.82	1.01348	0.019319	0.915062	0.971523	1	-1.00686	-0.009866	0.956559	0.991107	1
rpoA	1034.94	1001.88	1047.59	1.07311	0.101803	0.558294	0.745548	1	1.03083	0.0438111	0.801075	0.91638	1
rplQ	258.177	350.577	255.057	-1.33802	-0.420101	0.0002985	0.002351	1	1.00833	0.0119726	0.917969	0.974761	1
CCNA_01333	5.03	3.64	2.82	-1.26092	-0.334482	0.418952	0.637332	1	-1.69922	-0.764874	0.0559405	0.168239	1
CCNA_01334	28.1367	22.11	18.9933	-1.13101	-0.177614	0.388277	0.607473	1	-1.44009	-0.526159	0.009871	0.0461369	1
CCNA_01335	157.52	141.92	102.357	-1.34741	-0.430187	0.0008104	0.005348	1	-1.49301	-0.578229	6.379e-06	8.325e-05	0.0260572
CCNA_01336	14.7667	15.1567	13.0967	-1.12421	-0.168914	0.350299	0.571931	1	-1.10218	-0.140354	0.434906	0.665587	1
CCNA_01337	6.69667	7.00667	5.80333	-1.17026	-0.226835	0.201322	0.405723	1	-1.12385	-0.168449	0.33809	0.578833	1
CCNA_01338	171.463	174.733	178.457	1.05591	0.0784822	0.609219	0.78383	1	1.07319	0.101905	0.506002	0.720717	1
CCNA_01339	6.75	5.94667	8.30667	1.43388	0.519925	0.0663577	0.188768	1	1.27119	0.346176	0.204088	0.418105	1
CCNA_03880	58.9833	64.9767	71.2267	1.12837	0.174235	0.111992	0.27211	1	1.23828	0.308336	0.004644	0.0248948	1
CCNA_01340	54.9233	54.3367	57.2	1.08321	0.115307	0.305362	0.526521	1	1.07155	0.0997002	0.37315	0.61358	1
CCNA_01341	387.503	362.073	274.06	-1.28705	-0.364063	0.0176628	0.0694444	1	-1.38201	-0.466772	0.00234	0.0143011	1
CCNA_01342	118.977	127.917	123.623	-1.00485	-0.006974	0.958293	0.993056	1	1.06979	0.09733	0.465063	0.690077	1
CCNA_01343	29.52	27.0867	28.5867	1.08587	0.118855	0.360947	0.581187	1	-1.00824	-0.0118355	0.926452	0.978247	1
CCNA_01344	56.4333	47.58	37.8333	-1.2262	-0.294192	0.063482	0.182494	1	-1.45796	-0.543955	0.0005273	0.004183	1
CCNA_01345	19.2433	18.7733	14.9667	-1.21988	-0.286745	0.0368318	0.124551	1	-1.25286	-0.32522	0.0161079	0.0665328	1
CCNA_01346	12.6	14.36	10.5	-1.32569	-0.406744	0.0127757	0.0539699	1	-1.17252	-0.229611	0.156645	0.350244	1
CCNA_01347	87.3967	84.5533	87.6467	1.06555	0.0915986	0.442703	0.656661	1	1.0256	0.0364673	0.758672	0.89103	1
CCNA_01348	64.3167	58.91	46.1533	-1.24542	-0.316631	0.0497986	0.15353	1	-1.37606	-0.460539	0.004086	0.0226476	1
CCNA_01349	8.64667	8.05333	7.52	-1.04319	-0.0610065	0.800749	0.911159	1	-1.1166	-0.159114	0.49898	0.715205	1
CCNA_01350	6.24333	7.91	6.85333	-1.1197	-0.163109	0.540032	0.734013	1	1.12441	0.169171	0.525072	0.736045	1
CCNA_01351	93.6933	89.05	84.6133	-1.02384	-0.033994	0.798468	0.909855	1	-1.08316	-0.115249	0.38468	0.625564	1
CCNA_01352	109.627	112.89	108.12	-1.01621	-0.0232047	0.819508	0.920918	1	1.00921	0.0132324	0.89628	0.963247	1
CCNA_01353	24.96	24.3467	30.5867	1.29276	0.370449	0.0004736	0.003436	1	1.25784	0.330945	0.001645	0.0106523	1
idhA	21.2	21.68	21.0333	-1.00195	-0.002817	0.987111	0.999995	1	1.01947	0.0278197	0.872524	0.953775	1
iolR	66.5933	63.18	76.7367	1.24955	0.321408	0.002294	0.0130529	1	1.18302	0.242478	0.0204087	0.0797795	1
iolC	4.24667	4.21333	4.83	1.18157	0.240706	0.102985	0.257623	1	1.16575	0.221263	0.124489	0.301088	1
iolD	11.5967	12.4733	11.2033	-1.08287	-0.114863	0.34187	0.563237	1	-1.00855	-0.0122768	0.918389	0.974953	1
iolE	5.34	4.90333	5.62333	1.17746	0.235683	0.224425	0.433874	1	1.07794	0.108276	0.563946	0.761752	1
iolB	54.48	53.6233	50.65	-1.03221	-0.0457352	0.739742	0.874377	1	-1.05224	-0.0734646	0.591682	0.782442	1
iolA	43.6167	45.3	39.7567	-1.10688	-0.146503	0.265547	0.482544	1	-1.07313	-0.10183	0.437643	0.667576	1
CCNA_01361	43.5633	53.8933	45.24	-1.15788	-0.21149	0.0737618	0.203181	1	1.06176	0.0864517	0.464054	0.689639	1
CCNA_01362	19	19.39	21.1367	1.12052	0.164174	0.30288	0.524709	1	1.14273	0.192481	0.221817	0.440911	1
CCNA_01363	11.98	11.3833	12.09	1.09622	0.13254	0.4298	0.646203	1	1.0454	0.0640598	0.699628	0.854659	1
CCNA_01364	8.78333	9.21667	12.22	1.35988	0.443478	0.006791	0.0321434	1	1.42746	0.513448	0.0015	0.009866	1
perP	167.223	172.34	175.683	1.04889	0.0688608	0.506084	0.710386	1	1.07815	0.108553	0.292739	0.526106	1
CCNA_01366	213.737	222.26	258.807	1.19876	0.261537	0.0584344	0.172101	1	1.2502	0.322162	0.0193233	0.0764881	1
CCNA_01367	56.0767	56.0333	53.0867	-1.02444	-0.0348299	0.755765	0.88512	1	-1.02915	-0.0414555	0.709409	0.859921	1
CCNA_01368	403.51	400.483	326.297	-1.19775	-0.260324	0.115217	0.277024	1	-1.21543	-0.28147	0.0884453	0.236607	1
CCNA_01369	124.133	114.423	90.5633	-1.22974	-0.298353	0.0340162	0.117959	1	-1.34723	-0.429992	0.002202	0.0137117	1
CCNA_03948	0	0	0	NaN	NaN	NaN	NaN	NaN	NaN	NaN	NaN	NaN	NaN
CCNA_01371	145.63	195.863	107.073	-1.77911	-0.831156	1.83e-07	2.898e-06	0.0007477	-1.33766	-0.419707	0.008495	0.0409706	1
CCNA_01372	44.97	41.77	32.5533	-1.2484	-0.320083	0.0226971	0.0852183	1	-1.34768	-0.430477	0.00196	0.0123363	1
CCNA_01373	21.6967	21.35	22.7	1.09259	0.127747	0.444668	0.656863	1	1.07283	0.10142	0.54035	0.746632	1
CCNA_01374	16.71	17.69	16.9167	-1.01689	-0.0241634	0.825492	0.923908	1	1.03844	0.0544177	0.616809	0.802757	1
CCNA_01375	152.113	143.187	125.45	-1.11163	-0.152675	0.30057	0.522257	1	-1.17934	-0.237982	0.105351	0.269094	1
CCNA_01376	102.15	103.06	72.24	-1.38867	-0.473704	0.0001081	0.0009575	0.441419	-1.38316	-0.467972	0.0001237	0.001197	0.50512
CCNA_R0032	2.09	3.76	2.33667	-1.51755	-0.601746	0.374111	0.592802	1	1.18581	0.245871	0.734161	0.875634	1
CCNA_R0033	11.6667	7	7.31	1.06993	0.0975145	0.825031	0.923863	1	-1.54387	-0.626553	0.112963	0.283274	1
CCNA_R0034	9.79	6.36667	9.73667	1.58598	0.665373	0.142709	0.323152	1	1.04693	0.0661593	0.87136	0.952931	1
CCNA_01377	7.49333	8.15333	5.80333	-1.36365	-0.447471	0.265228	0.482178	1	-1.25713	-0.330129	0.404437	0.642351	1
CCNA_01378	100.923	104.983	86.61	-1.17887	-0.237411	0.0249232	0.0919703	1	-1.13801	-0.186511	0.0765904	0.212693	1
rsaFb	672.013	600.497	587.94	1.00407	0.005854	0.972291	0.999995	1	-1.11216	-0.15336	0.362702	0.602536	1
popZ	422.32	468.51	499.443	1.09924	0.13651	0.333559	0.554349	1	1.21919	0.285927	0.0427356	0.137786	1
CCNA_01381	188.117	180.537	169.753	-1.03652	-0.0517516	0.734729	0.872237	1	-1.08285	-0.114838	0.451929	0.679929	1
CCNA_01382	42.67	38.5833	28.5633	-1.3192	-0.399663	0.007436	0.034537	1	-1.46153	-0.547482	0.0002332	0.002044	0.952512
CCNA_01383	23.0133	28.6067	18.8233	-1.47211	-0.557887	0.00403	0.020788	1	-1.19066	-0.251762	0.194012	0.404977	1
CCNA_01384	142.727	137.727	102.07	-1.30892	-0.388378	0.0001345	0.001159	0.549591	-1.3603	-0.443929	1.222e-05	0.0001518	0.0499331
CCNA_01385	7.61333	7.21	8.73	1.24725	0.318747	0.114852	0.276796	1	1.18054	0.239441	0.225473	0.443882	1
CCNA_01386	2353.82	2373.9	2455.92	1.06239	0.08732	0.617466	0.791449	1	1.07213	0.100477	0.565461	0.76285	1
CCNA_01387	30.78	33.8033	29.3833	-1.11652	-0.159009	0.203959	0.40895	1	-1.01727	-0.0247016	0.842977	0.939837	1
CCNA_01388	37.8967	37.68	37.2133	1.01761	0.0251894	0.845007	0.933438	1	1.0059	0.008493	0.947112	0.987825	1
CCNA_01389	10.4167	8.86333	12.62	1.46468	0.550588	0.001794	0.0105773	1	1.24436	0.315403	0.0671244	0.193373	1
CCNA_01390	31.77	32.6367	29.5367	-1.07326	-0.102004	0.386852	0.606404	1	-1.04952	-0.0697237	0.552205	0.755445	1
CCNA_01391	29.3933	30.42	28.1167	-1.05106	-0.0718464	0.514015	0.71615	1	-1.01731	-0.0247622	0.820492	0.927167	1
CCNA_01392	22.4667	21.8033	23.1633	1.09222	0.127261	0.460105	0.671741	1	1.05896	0.0826422	0.626289	0.808976	1
CCNA_01393	215.887	205.327	264.747	1.326	0.407081	0.005998	0.0289298	1	1.25843	0.33162	0.0250925	0.093478	1
CCNA_01394	109.553	122.237	104.46	-1.13289	-0.180005	0.183859	0.381832	1	-1.01771	-0.0253322	0.851464	0.943888	1
fzeA	381.263	369.803	293.91	-1.22686	-0.294965	0.06283	0.180872	1	-1.27183	-0.346903	0.0286254	0.102704	1
CCNA_01396	57.3833	56.7567	50.98	-1.08253	-0.114403	0.268635	0.486856	1	-1.09687	-0.133395	0.195306	0.40664	1
CCNA_01397	23.4	22.1	22.29	1.03678	0.0521158	0.797903	0.909855	1	-1.0238	-0.0339406	0.866746	0.951534	1
CCNA_01398	11.6167	12.3667	11.8767	-1.01168	-0.0167526	0.931936	0.979913	1	1.05425	0.0762204	0.694728	0.853284	1
CCNA_01399	74.6033	75.4933	122.63	1.66919	0.739149	1.62e-05	0.0001808	0.0661907	1.673	0.742437	1.452e-05	0.000176	0.0593085
glnK	33.3333	33.5333	48.5167	1.4872	0.5726	0.0004115	0.003051	1	1.49412	0.579292	0.0002924	0.002504	1
glyQ	251.067	263.653	227.29	-1.12859	-0.174525	0.0850608	0.225048	1	-1.07832	-0.108784	0.282462	0.514886	1
glyS	340.037	325.39	304.6	-1.04038	-0.0571086	0.707026	0.852479	1	-1.09169	-0.126561	0.404734	0.642495	1
CCNA_R0138	2.92	2.55	1.59333	-1.5437	-0.626391	0.0949249	0.244803	1	-1.7732	-0.826358	0.0208234	0.0807161	1
CCNA_R0139	0.696667	1.15667	3.33667	2.80878	1.48994	0.0618101	0.178764	1	4.31191	2.10833	0.0129039	0.0564375	1
CCNA_01405	396.637	426.277	236.35	-1.74608	-0.80412	8.859e-10	1.978e-08	3.619e-06	-1.62476	-0.700227	9.135e-08	1.688e-06	0.0003731
CCNA_R0140	1.21333	1.38	1.87333	1.387	0.47197	0.580972	0.762619	1	1.52921	0.612786	0.460341	0.687494	1
CCNA_01406	37.8633	40.37	33.9867	-1.15377	-0.206351	0.060717	0.176911	1	-1.08555	-0.118432	0.278235	0.509224	1
CCNA_01407	14.75	15.4633	15.5567	1.03343	0.0474365	0.775615	0.897814	1	1.08262	0.114531	0.486022	0.707052	1
CCNA_01408	19.4333	20.61	16.3933	-1.2224	-0.289718	0.0993945	0.251471	1	-1.15917	-0.213096	0.219628	0.438505	1
CCNA_01409	210.003	199.207	183.95	-1.05259	-0.0739418	0.466642	0.677459	1	-1.11264	-0.15399	0.128616	0.306869	1
CCNA_01410	62.7167	56.5567	44.5167	-1.23591	-0.305568	0.0122998	0.0521209	1	-1.37395	-0.458326	0.0001622	0.00152	0.662734
CCNA_03949	33.6233	41.8933	41.74	1.02519	0.035896	0.832921	0.927266	1	1.27451	0.349945	0.03966	0.130894	1
CCNA_03950	9.3	8.16	9.76	1.24466	0.315747	0.355159	0.575275	1	1.07902	0.109721	0.731422	0.873643	1
CCNA_01412	62.05	61.74	55.5533	-1.08005	-0.111099	0.289017	0.509553	1	-1.08803	-0.12172	0.242873	0.465162	1
CCNA_01413	67.24	63.77	66.3333	1.07059	0.098406	0.363529	0.583963	1	1.01137	0.0163142	0.878947	0.955518	1
CCNA_01414	41.6333	40.45	40.0167	1.01795	0.0256601	0.811551	0.91681	1	-1.01405	-0.0201229	0.850327	0.943396	1
CCNA_01415	580.763	540.33	428.54	-1.23203	-0.301035	0.0694892	0.195364	1	-1.33083	-0.41233	0.012868	0.0563407	1
CCNA_01416	41.0033	38.68	28.8733	-1.30339	-0.382265	0.0005462	0.003887	1	-1.38513	-0.470016	1.702e-05	0.0002033	0.0695151
CCNA_01417	670.983	674.827	1093.94	1.67079	0.740527	5.71e-05	0.0005548	0.233247	1.67472	0.743921	5.266e-05	0.0005587	0.215105
CCNA_01418	453.693	482.11	359.4	-1.31133	-0.39103	0.0138278	0.057057	1	-1.24736	-0.318872	0.0445786	0.142157	1
CCNA_01419	1151.81	968.893	1002.24	1.05666	0.0795068	0.690037	0.843631	1	-1.13091	-0.177488	0.373255	0.61358	1
CCNA_01420	133.833	145.343	165.55	1.17214	0.229149	0.0282316	0.101602	1	1.26889	0.343569	0.0009618	0.006845	1
CCNA_01421	189.95	180.99	225.297	1.28082	0.357067	0.0005601	0.003979	1	1.21729	0.28367	0.005858	0.0298748	1
nusB	441.743	438.09	575.987	1.35209	0.435193	1.761e-05	0.0001928	0.0719235	1.33919	0.421362	3.109e-05	0.000357	0.127008
CCNA_01423	200.283	208.813	260.563	1.28654	0.363493	0.008914	0.0400584	1	1.34257	0.425002	0.002211	0.0137499	1
CCNA_01424	208.757	192.943	270.59	1.44331	0.529383	2.7e-07	4.21e-06	0.001103	1.33566	0.417551	4.55e-05	0.0004934	0.185858
CCNA_01425	86.52	68.07	69.2267	1.0476	0.067093	0.655459	0.820076	1	-1.21091	-0.276089	0.0657412	0.189924	1
CCNA_01426	24.3567	23.1667	27.09	1.20192	0.265346	0.0991896	0.251358	1	1.14119	0.190542	0.22959	0.448177	1
bamE	277.643	281.893	226.887	-1.20782	-0.272404	0.007908	0.0362154	1	-1.19577	-0.257944	0.0116775	0.0525939	1
CCNA_01429	121.777	113.593	114.087	1.02855	0.0406188	0.79404	0.908841	1	-1.04981	-0.0701215	0.651067	0.823373	1
CCNA_01430	84.6067	77.5667	80.0333	1.06006	0.0841499	0.555082	0.743655	1	-1.03602	-0.0510521	0.718602	0.864397	1
CCNA_01431	149.517	144.66	127.363	-1.10498	-0.144021	0.367759	0.58747	1	-1.14484	-0.195152	0.221776	0.440911	1
CCNA_01432	190.64	207.277	161.78	-1.24509	-0.316253	0.001872	0.0109712	1	-1.1485	-0.199746	0.0492209	0.153253	1
ihfA	75.12	62.3333	74.8433	1.22773	0.29599	0.137058	0.313836	1	1.01557	0.0222945	0.910029	0.971379	1
CCNA_01434	33.55	30.7033	37.56	1.26052	0.334014	0.006048	0.0291004	1	1.14544	0.195905	0.0974118	0.254592	1
CCNA_R0035	3.1	5.58333	3.83	-1.41632	-0.502143	0.302159	0.523684	1	1.2748	0.350266	0.503999	0.719463	1
CCNA_01435	33.1333	42.0433	28.2967	-1.44402	-0.530091	0.0005876	0.00411	1	-1.13661	-0.184734	0.23132	0.450647	1
CCNA_01437	69.4933	59.7167	58.5867	1.00815	0.0117124	0.932796	0.980126	1	-1.15215	-0.204326	0.132712	0.313226	1
CCNA_01438	132.74	133.81	112.473	-1.15591	-0.209033	0.0413573	0.13451	1	-1.15157	-0.203608	0.0463281	0.146706	1
CCNA_01439	101.9	113.043	86.06	-1.28254	-0.359001	0.037454	0.125287	1	-1.16263	-0.217397	0.20743	0.423076	1
CCNA_01440	13621.6	14229.4	12546.2	-1.10958	-0.15002	0.468413	0.679017	1	-1.06599	-0.0921899	0.655908	0.826461	1
CCNA_01441	310.47	289.95	270.953	-1.04426	-0.0624867	0.717526	0.861168	1	-1.1261	-0.171334	0.320623	0.558655	1
CCNA_01442	26.57	23.84	26.6133	1.14779	0.198855	0.199913	0.403481	1	1.02422	0.0345201	0.822088	0.928458	1
CCNA_01443	654.177	652.753	640.72	1.01022	0.0146626	0.926872	0.977102	1	1.01216	0.0174392	0.913041	0.973323	1
CCNA_01444	202.717	192.123	153.967	-1.21572	-0.281814	0.0585785	0.172277	1	-1.28809	-0.365229	0.0141849	0.0603159	1
CCNA_01445	285.517	317.8	224.943	-1.37224	-0.45653	9.929e-05	0.0008914	0.405591	-1.23831	-0.308373	0.008482	0.0409541	1
CCNA_01446	337.417	335.783	286.483	-1.13992	-0.188935	0.21236	0.41928	1	-1.14788	-0.198967	0.188882	0.397518	1
CCNA_01447	109.99	105.66	90.7267	-1.13097	-0.177566	0.0831483	0.220909	1	-1.18215	-0.241407	0.018108	0.0725028	1
glpX	100.9	96.1533	74.2	-1.26014	-0.333589	0.001331	0.008215	1	-1.3272	-0.408382	7.889e-05	0.0008016	0.322256
CCNA_01449	185.34	175.503	163.72	-1.04235	-0.0598361	0.556897	0.744169	1	-1.10269	-0.141031	0.165019	0.363593	1
recJ	43.87	42.37	38.2333	-1.07355	-0.102393	0.497483	0.703433	1	-1.10859	-0.148723	0.323169	0.561047	1
CCNA_R0036	25.2367	27.7433	27.33	1.01136	0.0163017	0.9578	0.992797	1	1.11323	0.154747	0.61099	0.798686	1
CCNA_R0037	27.5333	23.25	25.8433	1.12867	0.174618	0.545204	0.735765	1	-1.04596	-0.0648337	0.814145	0.923315	1
cspD	27.2467	19.2133	73.4367	3.93301	1.97563	0	0	0	2.7764	1.47322	0	0	0
CCNA_01452	81.5033	69.71	66.0333	-1.03479	-0.0493331	0.777977	0.899135	1	-1.21493	-0.280868	0.106564	0.271392	1
CCNA_R0038	1549.55	1624.46	2287.29	1.45168	0.537721	0.00409	0.0210713	1	1.52921	0.612789	0.001059	0.007372	1
CCNA_01453	447.143	459.877	461.343	1.02941	0.0418138	0.79844	0.909855	1	1.05669	0.0795464	0.626778	0.809094	1
CCNA_R0039	97.8567	117.11	100.997	-1.12818	-0.173994	0.39738	0.616286	1	1.05643	0.0791962	0.699327	0.854659	1
CCNA_01457	11.33	12.6633	6.24	-1.96067	-0.971346	0.0001523	0.001288	0.622159	-1.78812	-0.838446	0.0009347	0.006711	1
CCNA_01458	6.41	6.87333	5.64	-1.18509	-0.245003	0.381296	0.600447	1	-1.12242	-0.166618	0.54379	0.747708	1
CCNA_01459	6.78667	4.94667	4.47	-1.07844	-0.108944	0.732302	0.870849	1	-1.49562	-0.580746	0.0507483	0.156222	1
CCNA_01460	7.51667	7.98	5.26	-1.47329	-0.559046	0.064575	0.184468	1	-1.39713	-0.482467	0.103545	0.266866	1
CCNA_01461	13.7767	15.7733	13.1867	-1.16078	-0.2151	0.304458	0.525882	1	-1.02993	-0.0425491	0.837465	0.936927	1
CCNA_01462	40.71	36.87	35.04	-1.0229	-0.0326675	0.761471	0.889048	1	-1.13276	-0.179843	0.0910655	0.241403	1
CCNA_01463	67.88	61.4733	87.0733	1.45905	0.54503	3.251e-06	4.073e-05	0.0132787	1.31876	0.399186	0.0006056	0.004712	1
CCNA_03951	68.9633	60.3833	175.657	2.99417	1.58215	5.252e-12	1.45e-10	2.145e-08	2.63017	1.39515	4.884e-10	1.209e-08	1.995e-06
CCNA_01464	973.947	1105.07	1407.83	1.31446	0.394474	0.0171509	0.0676922	1	1.49475	0.579908	0.0004574	0.003693	1
CCNA_01465	46.8233	44.1033	93.2767	2.1797	1.12413	0	0	0	2.04926	1.03511	1.11e-16	4.676e-15	4.535e-13
CCNA_01466	3.79333	6.47333	4.89333	-1.29655	-0.374673	0.234935	0.446961	1	1.31422	0.394206	0.22893	0.447455	1
ccoN	6.58	7.91333	6.79333	-1.13104	-0.177648	0.384671	0.603524	1	1.05611	0.0787652	0.699413	0.854659	1
ccoO	1.81667	2.29333	2.38	1.06403	0.089545	0.756416	0.885348	1	1.33538	0.417254	0.148051	0.338059	1
ccoQ	0.453333	0.756667	0.753333	1.00437	0.006295	0.994168	0.999995	1	1.69191	0.75865	0.407064	0.644518	1
ccoP	3.22	3.52333	4.98	1.4554	0.541417	0.0136184	0.0563067	1	1.59204	0.670873	0.001855	0.0117499	1
fixG	6.99	7.24667	10.0533	1.42564	0.511611	0.002406	0.013611	1	1.47824	0.563881	0.0007168	0.005422	1
fixH	2.69667	2.06667	2.69333	1.3391	0.421268	0.282871	0.502841	1	1.01954	0.0279137	0.940314	0.985179	1
fixI	2.20333	2.15667	2.32333	1.10506	0.14413	0.467446	0.677855	1	1.07669	0.106599	0.581779	0.774967	1
ccoS	1.13667	0.67	1.00333	1.5116	0.596074	0.449965	0.662142	1	-1.10539	-0.144561	0.829136	0.932505	1
ompW	3.74	6.18667	6.96333	1.15972	0.213782	0.374257	0.592802	1	1.90655	0.930967	0.0001615	0.00152	0.659894
ftrB	9.14	9.35667	9.72	1.07621	0.105957	0.658222	0.821935	1	1.08569	0.118616	0.617103	0.802757	1
hemN	2.28667	2.61667	2.44667	-1.04813	-0.0678204	0.767466	0.891428	1	1.09103	0.125691	0.58007	0.774121	1
CCNA_01478	24.22	25.58	23.1433	-1.0729	-0.101512	0.543806	0.735578	1	-1.02019	-0.0288372	0.862264	0.949326	1
CCNA_01479	23.5467	23.2867	28.0167	1.23892	0.309083	0.0124652	0.0527671	1	1.22408	0.291698	0.0177072	0.0711947	1
CCNA_01480	271.98	326.92	197.403	-1.6051	-0.682659	3.502e-11	8.935e-10	1.431e-07	-1.33949	-0.421683	4.239e-05	0.0004668	0.173172
CCNA_01481	26.5567	26.03	24.7933	-1.01901	-0.0271652	0.829303	0.925602	1	-1.04054	-0.0573312	0.647127	0.820966	1
CCNA_01483	1.29667	3.61667	2.05	-1.69876	-0.764478	0.113408	0.274287	1	1.61551	0.691992	0.19957	0.41165	1
CCNA_01484	1.57667	1.8	1.27	-1.3656	-0.449534	0.282837	0.502841	1	-1.23667	-0.306462	0.455603	0.683202	1
CCNA_01485	35.41	34.12	39.4333	1.18726	0.247635	0.0878406	0.231204	1	1.1402	0.189283	0.189484	0.398376	1
CCNA_01486	29.51	29.7767	43.4	1.49969	0.584662	8.748e-08	1.489e-06	0.0003574	1.50988	0.594435	3.788e-08	7.44e-07	0.0001547
CCNA_01487	58.6767	61.51	55.09	-1.08372	-0.115989	0.405884	0.624967	1	-1.03366	-0.0477667	0.731197	0.87363	1
ilvD	11.2533	10.94	14.6367	1.37707	0.461607	5.394e-05	0.000531	0.220359	1.33514	0.416992	0.0002049	0.001843	0.836886
abfA	27.29	26.64	34.9633	1.34876	0.431636	0.001067	0.006822	1	1.31707	0.397331	0.002441	0.014752	1
CCNA_01490	38.6233	34.7133	43.52	1.28972	0.367054	0.0004839	0.003493	1	1.15679	0.210127	0.0438344	0.140332	1
CCNA_01491	44.6433	45.4267	37.0833	-1.19107	-0.252262	0.0180922	0.070724	1	-1.17425	-0.231737	0.0288767	0.103203	1
CCNA_01492	80.2867	73.7833	66.92	-1.06822	-0.0952074	0.559915	0.746493	1	-1.16731	-0.223185	0.170397	0.370586	1
CCNA_01493	104.87	121.99	95.15	-1.2466	-0.318003	0.0163081	0.0653124	1	-1.08041	-0.111574	0.399028	0.638668	1
CCNA_01494	86.53	93.5767	78.68	-1.15639	-0.209625	0.0417573	0.135272	1	-1.07289	-0.101509	0.323105	0.561047	1
CCNA_01495	13.8133	13.8867	15.25	1.12848	0.174384	0.316611	0.538898	1	1.13203	0.178906	0.301086	0.535555	1
CCNA_01496	381.73	418.037	304.623	-1.33364	-0.415369	0.002958	0.0160267	1	-1.22237	-0.289682	0.0381273	0.127351	1
CCNA_01497	69.2267	69.49	55.4333	-1.21855	-0.285164	0.006686	0.0317581	1	-1.21699	-0.283318	0.006758	0.0336767	1
CCNA_R0141	2.54667	3.59667	3.88667	1.1131	0.154589	0.672043	0.831041	1	1.59208	0.670913	0.0707151	0.200605	1
CCNA_01498	10.7333	9.62667	8.56333	-1.09216	-0.127185	0.300325	0.522257	1	-1.21923	-0.285971	0.0166999	0.0681508	1
CCNA_01499	14.3167	14.7167	11.95	-1.19564	-0.257785	0.0306608	0.108629	1	-1.16846	-0.224607	0.05597	0.168239	1
CCNA_01500	64.8933	62.2667	68.17	1.12646	0.171793	0.0996065	0.251498	1	1.07965	0.110559	0.286359	0.519439	1
CCNA_01501	0.583333	1.58667	1.03333	-1.47972	-0.565327	0.231741	0.442779	1	1.80148	0.84918	0.117775	0.292368	1
CCNA_01503	5.08	5.24667	5.43333	1.06034	0.084521	0.651017	0.816879	1	1.09182	0.126731	0.489738	0.709582	1
CCNA_01502	33.37	31.9167	30.6867	-1.01192	-0.0170903	0.877418	0.952407	1	-1.0605	-0.0847463	0.438462	0.668327	1
recG	45.1633	47.7833	41.7933	-1.10908	-0.149362	0.148582	0.331672	1	-1.04886	-0.0688284	0.504386	0.719463	1
CCNA_01505	81.6733	88.4967	49.82	-1.72746	-0.788656	4.75e-08	8.586e-07	0.000194	-1.60398	-0.681656	2.103e-06	2.941e-05	0.008589
CCNA_01506	59.12	60.6	61.8967	1.05186	0.0729439	0.593256	0.773031	1	1.07783	0.108127	0.426507	0.660361	1
CCNA_01507	20.4	24.23	22.0133	-1.07042	-0.0981776	0.413848	0.632515	1	1.10595	0.145284	0.224236	0.442086	1
CCNA_01508	63.96	64.7	62.76	-1.00164	-0.002364	0.982283	0.999995	1	1.00615	0.008842	0.933349	0.98199	1
CCNA_01509	130.85	137.653	107.87	-1.24023	-0.310605	0.0521816	0.158249	1	-1.18385	-0.24349	0.127674	0.305418	1
CCNA_01510	20.1933	18.5667	22.9667	1.27055	0.345457	0.0403874	0.132092	1	1.16375	0.21878	0.182305	0.388277	1
CCNA_01511	47.08	43.1067	48.9533	1.16872	0.224928	0.0691713	0.194823	1	1.06613	0.0923796	0.451329	0.679929	1
CCNA_01512	26.8067	27.4667	35.69	1.33632	0.418261	0.0294642	0.104936	1	1.36749	0.451532	0.0181213	0.0725028	1
CCNA_01513	0.78	0.653333	1.05667	1.66656	0.736871	0.0522632	0.158379	1	1.38654	0.471487	0.179541	0.384596	1
CCNA_01514	1.56333	1.70667	2.10333	1.27864	0.35461	0.330888	0.552382	1	1.35357	0.436765	0.21775	0.436676	1
CCNA_01515	5.36333	5.67	5.13333	-1.07295	-0.101589	0.544942	0.735765	1	-1.00902	-0.0129613	0.937501	0.984497	1
CCNA_01516	36.2833	40.41	39.13	-1.00342	-0.004919	0.973144	0.999995	1	1.10548	0.144669	0.320044	0.558655	1
CCNA_01517	65.7333	62.37	69.98	1.16017	0.214336	0.178886	0.374936	1	1.1057	0.144966	0.361871	0.601846	1
CCNA_03892	92.2767	84.9967	81.8833	-1.0095	-0.0136338	0.912006	0.970447	1	-1.09617	-0.132471	0.279905	0.511594	1
CCNA_01519	229.19	215.01	165.93	-1.26089	-0.334438	0.0320118	0.112634	1	-1.36261	-0.446371	0.004165	0.0229595	1
CCNA_01520	22.1967	20.9167	15.0567	-1.34735	-0.430125	0.0253659	0.093267	1	-1.44514	-0.531206	0.004941	0.0261447	1
CCNA_01521	141.65	130.32	138.687	1.09141	0.126187	0.220138	0.429242	1	1.00416	0.005987	0.953389	0.990487	1
CCNA_01522	65.37	62.7	56.49	-1.08195	-0.113633	0.338613	0.55956	1	-1.1307	-0.177216	0.133235	0.313879	1
flmH	2.67333	2.07333	3.6	1.75891	0.814678	0.00833	0.037851	1	1.38357	0.468393	0.104677	0.268427	1
flbA	93.7367	86.45	109.61	1.30075	0.379339	0.0001946	0.001619	0.794999	1.19943	0.262347	0.009733	0.045797	1
flbT	57.1567	52.1333	81.37	1.60028	0.678328	1.421e-05	0.0001604	0.0580555	1.47129	0.557083	0.0003186	0.002706	1
flaF	81.0667	80.7433	98.83	1.26131	0.334924	0.002353	0.0133343	1	1.2549	0.327574	0.002615	0.0155948	1
fljL	1055.06	886.74	813.027	-1.07082	-0.098716	0.612676	0.78679	1	-1.28032	-0.356502	0.0674409	0.193875	1
fljK	2219.75	1841.1	2645.49	1.47005	0.555862	0.003624	0.0191251	1	1.21634	0.282544	0.13917	0.323385	1
CCNA_01529	138.967	121.287	170.017	1.43594	0.521995	0.000298	0.002351	1	1.25069	0.32272	0.024402	0.0917883	1
fljJ	352.24	330.937	332.623	1.0312	0.0443229	0.746279	0.879051	1	-1.03795	-0.0537336	0.694597	0.853284	1
CCNA_01531	53.47	52.9867	55.3467	1.07525	0.104673	0.344405	0.565045	1	1.06152	0.0861298	0.431133	0.663095	1
flaY	96.0567	95.07	116.383	1.26137	0.334993	0.01116	0.0482928	1	1.25349	0.325953	0.0134624	0.0581947	1
CCNA_01533	275.13	291.72	266.853	-1.06037	-0.0845691	0.405085	0.624678	1	-1.00151	-0.00217	0.98293	0.999888	1
CCNA_01534	223.163	246.643	215.97	-1.10771	-0.147575	0.153748	0.339126	1	-1.00577	-0.008301	0.935907	0.983328	1
CCNA_01535	256.437	281.54	189.487	-1.44488	-0.530947	2.339e-07	3.66e-06	0.0009554	-1.32159	-0.402275	8.716e-05	0.0008748	0.356039
CCNA_01536	477.29	477.203	303.337	-1.52975	-0.613298	1.711e-07	2.729e-06	0.0006988	-1.5341	-0.617392	1.379e-07	2.454e-06	0.0005635
CCNA_R0040	68.1933	94.5467	37.3833	-2.45602	-1.29632	9.992e-16	3.779e-14	4.082e-12	-1.77687	-0.829335	3.101e-07	5.213e-06	0.001267
CCNA_01537	19.17	24.07	16.5867	-1.41078	-0.496492	0.003878	0.0201533	1	-1.12635	-0.171649	0.317999	0.557522	1
CCNA_01538	999.71	944.957	776.513	-1.18686	-0.247151	0.19224	0.393634	1	-1.26552	-0.339732	0.073046	0.20593	1
CCNA_03952	196.413	210.567	151.897	-1.34624	-0.428939	3.502e-05	0.0003668	0.143061	-1.2603	-0.333761	0.001245	0.008424	1
CCNA_01539	20.82	23.04	14.5	-1.54255	-0.625315	3.314e-05	0.0003489	0.135388	-1.39626	-0.481564	0.001293	0.008732	1
CCNA_01541	15.6867	15.9933	18.05	1.15868	0.212478	0.0777184	0.21067	1	1.17649	0.234484	0.0473493	0.14913	1
CCNA_01542	161.387	171.047	261.15	1.57433	0.654737	4.745e-05	0.000481	0.193849	1.66528	0.735765	4.816e-06	6.401e-05	0.019674
CCNA_01543	14.4433	14.4967	12.5533	-1.1216	-0.165558	0.325778	0.548204	1	-1.12068	-0.16437	0.32574	0.563117	1
CCNA_01545	22.12	23.3967	33.9067	1.49033	0.575632	1.704e-07	2.729e-06	0.0006962	1.57158	0.652214	2.214e-09	5.052e-08	9.043e-06
CCNA_01546	32.9033	32.9867	43.42	1.35227	0.435378	0.0001164	0.00102	0.47548	1.34966	0.432595	0.0001203	0.001173	0.491492
CCNA_03953	16.14	15.4967	12.84	-1.17535	-0.233088	0.204337	0.409174	1	-1.22778	-0.296052	0.0993014	0.258373	1
CCNA_01547	123.493	125.903	117.253	-1.04393	-0.0620247	0.540931	0.73412	1	-1.02712	-0.0386032	0.703076	0.855994	1
CCNA_01548	24.2867	26.74	27.6467	1.06251	0.0874823	0.425399	0.641948	1	1.16758	0.223524	0.040411	0.132777	1
CCNA_01549	218.727	259.563	245.737	-1.02712	-0.0386029	0.837705	0.929355	1	1.1321	0.179006	0.342165	0.582879	1
CCNA_01550	809.547	1133.06	1020.89	-1.0749	-0.104208	0.562258	0.748151	1	1.28505	0.361819	0.0442271	0.141257	1
CCNA_01551	696.07	732.323	375.483	-1.88522	-0.914735	4.688e-07	7.073e-06	0.001915	-1.78721	-0.837706	3.891e-06	5.246e-05	0.0158948
tipN	103.65	104.55	121.49	1.19774	0.260311	0.0336745	0.116973	1	1.20789	0.272491	0.026055	0.0960601	1
CCNA_01553	18.52	18.8633	21.77	1.18665	0.246898	0.179501	0.375455	1	1.21202	0.277413	0.127534	0.305418	1
CCNA_01554	17.0567	19.5	15.66	-1.20872	-0.273483	0.0643827	0.18428	1	-1.06289	-0.0879862	0.550626	0.754043	1
uxaA	10.5133	9.76667	9.71667	1.02338	0.0333428	0.78279	0.900759	1	-1.05268	-0.0740612	0.530321	0.738113	1
CCNA_01556	77.7767	87.2933	86.1133	1.01639	0.0234484	0.82067	0.921	1	1.1381	0.186628	0.0706069	0.200437	1
CCNA_01557	32.6933	31.76	29.6433	-1.04456	-0.0628981	0.643426	0.811484	1	-1.07967	-0.110593	0.413228	0.649695	1
CCNA_01558	46.9867	45.0467	36.8433	-1.18826	-0.24885	0.02282	0.0853626	1	-1.24547	-0.316692	0.003414	0.0195315	1
CCNA_01559	26.3667	24.7033	20.9067	-1.14783	-0.198908	0.253302	0.46842	1	-1.23191	-0.300901	0.0812354	0.222119	1
CCNA_01560	12.3	12.8433	11.5033	-1.08476	-0.117378	0.284305	0.504511	1	-1.04243	-0.0599487	0.581453	0.774955	1
CCNA_01561	306.287	298.983	280.78	-1.05083	-0.0715343	0.707395	0.852672	1	-1.07624	-0.106004	0.577663	0.772171	1
CCNA_01562	492.917	512.1	389.907	-1.27837	-0.354302	0.009783	0.0434852	1	-1.23837	-0.308438	0.0244369	0.0918352	1
CCNA_01563	516.74	482.987	369.12	-1.27564	-0.351216	0.0287056	0.102862	1	-1.37403	-0.458418	0.004287	0.0234166	1
CCNA_R0142	0	0	0.09	3.48234	1.80006	0.532247	0.728867	1	3.50001	1.80736	0.492016	0.709905	1
CCNA_01566	9.53333	9.65333	8.32	-1.12363	-0.16817	0.488129	0.696186	1	-1.11012	-0.150712	0.525232	0.736045	1
CCNA_01567	74.0967	70.4433	56.6167	-1.21284	-0.278384	0.0323182	0.113517	1	-1.27916	-0.355197	0.006121	0.0310621	1
CCNA_01568	32.4	29.4267	29.8533	1.04263	0.060226	0.637193	0.806112	1	-1.0585	-0.082027	0.517131	0.730456	1
CCNA_01569	8.36333	9.14	8.30333	-1.0698	-0.0973417	0.598553	0.777572	1	1.01968	0.0281193	0.877709	0.955335	1
CCNA_01570	10.7233	11.3567	11.4167	1.03327	0.0472132	0.767698	0.891428	1	1.08963	0.123837	0.435268	0.665587	1
CCNA_01571	38.1833	36.1667	44.9567	1.2818	0.35817	0.002621	0.0146064	1	1.21304	0.278625	0.0165537	0.0678255	1
CCNA_01572	43.89	45.3333	53.86	1.2221	0.289364	0.008402	0.038124	1	1.25906	0.332345	0.00224	0.0138672	1
CCNA_01573	31.2	27.3	41.2467	1.55516	0.637059	0.0008587	0.005603	1	1.36517	0.449078	0.016846	0.0685715	1
CCNA_01574	48.7467	51.34	47.53	-1.05137	-0.0722659	0.506654	0.710386	1	-1.00197	-0.002837	0.979052	0.999888	1
CCNA_01575	592.9	700.157	453.493	-1.50112	-0.586043	0.0002271	0.001855	0.927685	-1.27762	-0.353457	0.0261672	0.0963	1
CCNA_01576	20.0533	20.31	18.2033	-1.08309	-0.115149	0.393589	0.612384	1	-1.07254	-0.101035	0.450463	0.679748	1
CCNA_01577	18.3967	16.9433	19.4433	1.17944	0.238102	0.0490276	0.151611	1	1.08441	0.116912	0.320878	0.558732	1
CCNA_01578	108.417	115.533	125.36	1.12034	0.16394	0.243191	0.457196	1	1.1888	0.2495	0.0746359	0.20897	1
CCNA_01579	99.4633	101.84	114.42	1.15641	0.209658	0.187673	0.387781	1	1.1826	0.24196	0.128034	0.30586	1
CCNA_01580	577.423	606.49	624.967	1.05839	0.0818738	0.634549	0.803762	1	1.10728	0.147015	0.393238	0.633679	1
CCNA_01581	83.06	87.3733	93.6467	1.10312	0.141584	0.299254	0.520857	1	1.15382	0.206415	0.127859	0.30562	1
CCNA_01582	4	3.42333	5.52667	1.6617	0.732663	0.0159078	0.0640906	1	1.40817	0.49382	0.0846695	0.228753	1
CCNA_01583	894.55	914.537	679.843	-1.31288	-0.392739	0.0268849	0.0974841	1	-1.29696	-0.375131	0.0344959	0.118616	1
CCNA_03954	4.12	4.09333	5.26333	1.31612	0.39629	0.216805	0.424798	1	1.28515	0.361936	0.241543	0.463938	1
CCNA_01584	143.697	168.857	159.36	-1.02918	-0.0414895	0.786235	0.903842	1	1.13457	0.182144	0.233739	0.453814	1
CCNA_R0143	0	0.476667	0	-7.21514	-2.85103	0.244221	0.457649	1	1.03019	0.0429127	0.989364	0.999888	1
CCNA_01585	4034.82	5228.56	5027.44	-1.01593	-0.0227982	0.96067	0.994118	1	1.23183	0.300807	0.515278	0.728847	1
CCNA_01586	393.213	506.067	583.933	1.18322	0.242716	0.536826	0.732421	1	1.4713	0.557092	0.156309	0.349684	1
CCNA_01587	503.157	646.987	753.017	1.19569	0.257847	0.522888	0.722332	1	1.48227	0.567813	0.159445	0.355337	1
CCNA_01588	1064.41	1516.16	1916.35	1.30118	0.379823	0.322218	0.544543	1	1.79537	0.844282	0.0277795	0.100692	1
CCNA_01589	19.7533	18.07	19.26	1.09538	0.131434	0.464806	0.67598	1	1.00384	0.005534	0.97525	0.999221	1
ligA	31.37	32.2133	26.2333	-1.1926	-0.254105	0.0392657	0.130145	1	-1.16622	-0.221837	0.0710219	0.201196	1
CCNA_01591	41.14	40.3633	39.2167	-1.00135	-0.001945	0.987568	0.999995	1	-1.02275	-0.0324551	0.792672	0.910758	1
CCNA_01592	645.74	694.407	458.8	-1.46808	-0.553932	8.738e-06	0.0001041	0.035696	-1.36585	-0.449794	0.0003032	0.002586	1
CCNA_01593	222.42	211.473	191.82	-1.0721	-0.100444	0.49549	0.701829	1	-1.13244	-0.179438	0.223089	0.441999	1
CCNA_R0144	2.98333	2.80667	4.48667	1.63311	0.707621	0.194154	0.395373	1	1.5306	0.614099	0.22782	0.446353	1
CCNA_01594	71.96	67.8367	65.7767	-1.00148	-0.002137	0.985143	0.999995	1	-1.06427	-0.0898634	0.430574	0.662983	1
CCNA_01595	41.0867	37.2433	29.33	-1.23579	-0.30543	0.0981579	0.249849	1	-1.37134	-0.455582	0.0128119	0.0561554	1
uvrD	90.39	92.4967	80.8367	-1.11079	-0.151586	0.135059	0.310652	1	-1.0868	-0.120088	0.235703	0.456434	1
CCNA_01597	37.72	45.2733	36.7667	-1.19596	-0.258164	0.132609	0.306223	1	-1.00204	-0.002935	0.986318	0.999888	1
CCNA_01598	36.9167	35.69	39.7333	1.14638	0.19708	0.0623434	0.179717	1	1.10608	0.145462	0.165693	0.364098	1
CCNA_01599	9.36333	7.57667	6.27333	-1.16792	-0.22394	0.525816	0.723476	1	-1.4545	-0.540526	0.109392	0.276064	1
CCNA_01600	26.5767	29.0333	27.07	-1.04214	-0.0595511	0.674563	0.832301	1	1.04521	0.0637954	0.65124	0.823373	1
CCNA_01601	277.167	305.017	114.5	-2.5963	-1.37646	8.182e-14	2.611e-12	3.342e-10	-2.39104	-1.25764	8.49e-12	2.425e-10	3.468e-08
CCNA_01602	61.05	68.63	48.7833	-1.36729	-0.451321	3.257e-05	0.0003438	0.133053	-1.21923	-0.285971	0.008211	0.0398823	1
CCNA_01603	828.467	833.347	658.283	-1.23197	-0.300963	0.0705088	0.196816	1	-1.23461	-0.304054	0.0676294	0.194193	1
CCNA_01604	53.79	42.3367	62.4167	1.51456	0.598901	0.0001287	0.001116	0.525664	1.19613	0.258373	0.0945737	0.249388	1
CCNA_01605	22.81	24.94	23.6367	-1.02503	-0.0356715	0.831057	0.926321	1	1.06669	0.093137	0.574902	0.770489	1
CCNA_01606	7.91667	8.15667	12.1233	1.53144	0.614885	0.001526	0.009262	1	1.56984	0.650615	0.0006365	0.004941	1
CCNA_01607	62.9667	60.6933	69.6967	1.18165	0.240801	0.0244133	0.0903335	1	1.13512	0.182839	0.0845561	0.228598	1
CCNA_01608	7.40667	10.8667	8.19333	-1.28999	-0.367363	0.0520768	0.158166	1	1.13373	0.181081	0.344101	0.584755	1
CCNA_01609	30.4567	43.89	38.7533	-1.10568	-0.144936	0.353935	0.574652	1	1.30011	0.378633	0.0155915	0.064991	1
CCNA_03955	2.11667	4.49	1.98	-2.204	-1.14012	0.128201	0.298945	1	-1.0225	-0.0320985	0.968587	0.995892	1
CCNA_01610	1120.11	1190.49	993.707	-1.16952	-0.225921	0.19473	0.396037	1	-1.10301	-0.14144	0.41687	0.653208	1
CCNA_01611	6.05	6.52667	5.75333	-1.10575	-0.145022	0.45485	0.666739	1	-1.02592	-0.0369202	0.847126	0.941832	1
mreB	609.147	602.3	555.847	-1.05664	-0.0794905	0.60886	0.78375	1	-1.0705	-0.0982853	0.526824	0.736155	1
mreC	106.057	101.817	123.963	1.25294	0.325314	0.001548	0.009369	1	1.20033	0.263427	0.0100522	0.0468222	1
CCNA_01614	16.81	17.11	20.8467	1.25119	0.323303	0.0447043	0.141344	1	1.27606	0.351701	0.0264204	0.0971444	1
CCNA_01615	37.37	36.5667	43.4633	1.22579	0.293715	0.00477	0.0240654	1	1.19632	0.258606	0.0124698	0.0551887	1
rodA	65.5433	59.54	74.11	1.28041	0.356602	0.0006274	0.004337	1	1.16007	0.214215	0.0385201	0.128392	1
CCNA_01617	4.96667	5.11667	6.49	1.30561	0.384721	0.0524144	0.158602	1	1.33772	0.41978	0.0284863	0.102526	1
CCNA_01618	55.4367	58.5033	49.8533	-1.14164	-0.191109	0.0787903	0.212308	1	-1.08245	-0.114303	0.289857	0.52308	1
CCNA_01619	202.56	220.98	167.52	-1.28318	-0.359723	0.0004624	0.003367	1	-1.17578	-0.233615	0.022713	0.0866319	1
CCNA_01620	9.03667	7.88	8.24667	1.07912	0.109856	0.610112	0.784237	1	-1.07205	-0.100378	0.629378	0.811044	1
CCNA_01621	2052.87	2056.07	2232.12	1.11466	0.1566	0.350979	0.572268	1	1.11085	0.151663	0.36628	0.606173	1
spoT	60.9567	64.6333	81.47	1.29778	0.376041	0.0216541	0.0821327	1	1.37432	0.458714	0.005056	0.0266481	1
CCNA_01623	7.6	7.70667	7.4	-1.01182	-0.0169575	0.947483	0.989116	1	1.00087	0.001252	0.996048	0.999888	1
CCNA_01624	241.443	238.343	208.29	-1.11191	-0.153043	0.33157	0.553067	1	-1.12791	-0.173658	0.26999	0.500413	1
CCNA_01625	38.17	36.1033	59.2867	1.6893	0.756425	1.909e-09	4.062e-08	7.799e-06	1.59628	0.674711	7.25e-08	1.359e-06	0.0002962
CCNA_01626	78.5467	77.8467	73.5533	-1.0286	-0.0406764	0.70001	0.847774	1	-1.03993	-0.0564883	0.590248	0.781577	1
acpS	22.5033	23.3167	18.66	-1.21178	-0.277122	0.0700673	0.19591	1	-1.16978	-0.226233	0.132881	0.313226	1
CCNA_01628	6.79	5.83667	7.40667	1.29475	0.372678	0.205777	0.410742	1	1.12702	0.172512	0.541324	0.746632	1
CCNA_01629	703.053	760.443	674.583	-1.09773	-0.134525	0.39553	0.614116	1	-1.01798	-0.0257106	0.870983	0.952872	1
CCNA_01630	34.9133	33.8767	33.5333	1.01833	0.0262086	0.835637	0.928611	1	-1.015	-0.0214791	0.863347	0.949844	1
CCNA_01632	22.67	22.7833	21.95	-1.00755	-0.0108552	0.952695	0.990017	1	-1.00162	-0.002334	0.989709	0.999888	1
era	181.863	174.323	171.337	1.01053	0.0151192	0.882026	0.953952	1	-1.03372	-0.0478504	0.637678	0.816453	1
CCNA_01634	63.4067	66.9467	72.0233	1.10639	0.145862	0.166799	0.35843	1	1.16625	0.221883	0.0345474	0.118693	1
CCNA_01635	27.3733	25.8233	33.0233	1.31865	0.399062	0.0365571	0.124011	1	1.2456	0.316843	0.0945598	0.249388	1
CCNA_01636	204.213	193.827	147.377	-1.28307	-0.359599	0.007181	0.033506	1	-1.35702	-0.440444	0.000982	0.006964	1
CCNA_01637	81.54	77.02	66.0167	-1.13469	-0.182295	0.073587	0.202836	1	-1.20487	-0.268881	0.008142	0.0396434	1
CCNA_01638	122.63	127.187	114.317	-1.07913	-0.109862	0.405791	0.624967	1	-1.04068	-0.0575259	0.662997	0.831801	1
CCNA_01639	12.04	11.4133	7.96333	-1.39051	-0.475616	0.001226	0.007658	1	-1.46818	-0.554029	0.0001316	0.001262	0.537661
CCNA_01640	28.6467	24.1467	18.5467	-1.26805	-0.342613	0.0276901	0.0998358	1	-1.51201	-0.596468	0.0001053	0.001034	0.430128
CCNA_01641	72.46	73.6933	54.2167	-1.3187	-0.399115	0.001048	0.006722	1	-1.30204	-0.380769	0.001699	0.0109675	1
CCNA_01642	18.4833	17.3733	11.8467	-1.42813	-0.514125	0.005452	0.0267671	1	-1.53158	-0.615018	0.0007744	0.005762	1
CCNA_01643	41.4933	39.6567	43.53	1.12944	0.175604	0.108131	0.266094	1	1.07751	0.107705	0.318599	0.557855	1
CCNA_01644	584.8	578.257	825.163	1.4706	0.556404	0.0004873	0.003511	1	1.45682	0.542827	0.0006651	0.00509	1
CCNA_01645	33.3033	33.0467	34.0067	1.05731	0.0803933	0.469331	0.679788	1	1.04534	0.0639706	0.560072	0.759998	1
CCNA_01646	17.3233	16.5467	16.12	1.00319	0.004598	0.979506	0.999995	1	-1.04699	-0.066248	0.707477	0.858271	1
CCNA_01647	84.9533	91.7933	69.1267	-1.29041	-0.367825	0.0003769	0.002851	1	-1.19803	-0.260668	0.0115354	0.0523581	1
CCNA_01648	40.5167	38.0133	35.0533	-1.05449	-0.0765461	0.474281	0.684124	1	-1.12654	-0.171894	0.10488	0.26861	1
CCNA_01649	64.5933	62.1633	125.42	2.08104	1.05731	5.103e-12	1.418e-10	2.085e-08	2.01224	1.0088	3.9e-11	1.062e-09	1.593e-07
CCNA_01650	221.13	243.4	149.997	-1.57981	-0.659747	5.094e-06	6.249e-05	0.0208094	-1.4452	-0.531274	0.0002367	0.002066	0.96712
CCNA_01651	437.01	444.593	391.8	-1.10249	-0.14077	0.39007	0.609578	1	-1.08443	-0.116943	0.47517	0.697224	1
CCNA_01652	127.02	116.547	94.42	-1.20291	-0.26653	0.0365809	0.124011	1	-1.31551	-0.395623	0.001804	0.0114953	1
CCNA_01653	214.393	192.447	213.3	1.14121	0.190568	0.061328	0.177881	1	1.02227	0.0317805	0.754203	0.888258	1
CCNA_01654	91.7533	88.7833	96.4133	1.11693	0.159543	0.125485	0.294432	1	1.07926	0.11004	0.28794	0.52138	1
CCNA_01655	537.897	479.87	472.61	1.01229	0.0176281	0.89521	0.962163	1	-1.11606	-0.15842	0.235859	0.456434	1
CCNA_01656	11.2133	11.9067	11.4567	-1.01005	-0.0144325	0.928664	0.978234	1	1.04913	0.0691951	0.664535	0.832669	1
CCNA_01657	87.0167	97.04	77.9333	-1.20999	-0.275	0.009284	0.0415823	1	-1.08749	-0.121001	0.250842	0.476379	1
CCNA_01658	52.68	49.3167	51.9033	1.08297	0.115	0.277213	0.497215	1	1.01076	0.0154455	0.883001	0.957287	1
CCNA_01659	17.67	16.2133	17.9167	1.13537	0.183168	0.383637	0.602396	1	1.03842	0.0543882	0.794532	0.912264	1
CCNA_01660	187.883	203.373	137.447	-1.43737	-0.52343	3.741e-05	0.0003869	0.152824	-1.33526	-0.417126	0.001003	0.007054	1
CCNA_R0041	12.1967	13.1233	11.9633	-1.05705	-0.0800467	0.825026	0.923863	1	1.00735	0.0105684	0.97614	0.999882	1
CCNA_01663	3.08667	3.69333	2.19	-1.6394	-0.713165	0.0007078	0.004807	1	-1.37487	-0.459299	0.0285978	0.102704	1
CCNA_01664	2.27	2.14333	1.69	-1.2346	-0.304042	0.192821	0.394231	1	-1.30702	-0.386276	0.0912068	0.241558	1
CCNA_01665	85.8667	86.6433	79.7133	-1.05651	-0.0793113	0.456536	0.668136	1	-1.04958	-0.0698154	0.509362	0.722481	1
kdpD	13.3467	14.2133	13.1367	-1.04835	-0.0681267	0.606986	0.78375	1	1.00994	0.0142722	0.913788	0.973357	1
kdpE	14.06	15.3533	13.3267	-1.11621	-0.158605	0.311844	0.533452	1	-1.02694	-0.0383523	0.804853	0.917498	1
CCNA_01668	26.3267	32.5367	35.1933	1.11664	0.159165	0.317335	0.539681	1	1.36756	0.4516	0.004526	0.0244213	1
CCNA_01669	35.69	47.94	52.4833	1.13031	0.176721	0.224233	0.433814	1	1.50453	0.589314	5.183e-05	0.0005514	0.211743
CCNA_01670	35.6433	46.46	49.97	1.1081	0.148095	0.306922	0.52835	1	1.43133	0.517357	0.000361	0.003003	1
dgrA	55.1267	62.3167	69.13	1.1413	0.190683	0.1286	0.299504	1	1.28826	0.365425	0.003401	0.0194922	1
CCNA_01672	132.517	137.783	119.087	-1.12327	-0.167706	0.206142	0.410742	1	-1.08067	-0.11193	0.398121	0.637865	1
CCNA_01673	105.487	109.157	89.35	-1.18771	-0.24818	0.0163728	0.0655074	1	-1.15044	-0.202184	0.0497881	0.154161	1
CCNA_01674	85.3533	80.51	72.5567	-1.07852	-0.109055	0.288344	0.509245	1	-1.14702	-0.197886	0.0531112	0.16159	1
CCNA_01675	83.16	86.2767	86.9433	1.04011	0.056737	0.732039	0.870815	1	1.07827	0.108715	0.511412	0.725136	1
CCNA_01676	40.1533	41.25	39.4667	-1.01509	-0.0216079	0.831995	0.926834	1	1.01019	0.0146216	0.885623	0.958125	1
CCNA_01677	58.6067	49.49	52.7367	1.09594	0.132167	0.275265	0.495483	1	-1.08633	-0.119464	0.320549	0.558655	1
CCNA_01678	44.5167	45.1167	42.42	-1.03581	-0.0507604	0.697986	0.84708	1	-1.0251	-0.0357628	0.78351	0.905824	1
CCNA_01679	42.19	38.1233	39.99	1.07805	0.108429	0.406878	0.626104	1	-1.03176	-0.0451109	0.728513	0.871187	1
CCNA_01680	26.2933	24.47	27.7133	1.16535	0.220767	0.0434422	0.13875	1	1.08208	0.113803	0.291481	0.524307	1
CCNA_01681	13.12	12.2933	13.8233	1.15506	0.207972	0.196319	0.398463	1	1.08193	0.113604	0.466111	0.690974	1
CCNA_01682	28.97	29.95	29.77	1.02347	0.0334661	0.801533	0.911435	1	1.0561	0.0787465	0.551399	0.754615	1
CCNA_01683	3.9	4.12333	3.61667	-1.10963	-0.15008	0.450952	0.663116	1	-1.04233	-0.0598176	0.760278	0.891776	1
CCNA_01684	12.4	10.0167	21.6433	2.22491	1.15375	8.169e-06	9.786e-05	0.0333705	1.76217	0.81735	0.001377	0.009191	1
CCNA_01685	86.35	86.7567	117.557	1.39397	0.479198	1.315e-05	0.0001509	0.0537287	1.39695	0.482283	9.129e-06	0.0001158	0.0372917
CCNA_01686	31.3033	31.52	28.99	-1.05454	-0.0766106	0.48444	0.693391	1	-1.04989	-0.0702441	0.517505	0.730572	1
CCNA_01687	43.45	45.52	39.8233	-1.11008	-0.150663	0.172812	0.368059	1	-1.06234	-0.0872424	0.425993	0.660361	1
CCNA_01688	33.03	30.66	31.1167	1.04432	0.0625658	0.56942	0.75302	1	-1.03382	-0.0479897	0.658269	0.828668	1
CCNA_01689	507.677	514.403	520.723	1.03994	0.0564968	0.72711	0.867732	1	1.04881	0.0687524	0.671015	0.836364	1
CCNA_01690	14.4367	13.1833	14.5333	1.13043	0.176872	0.355349	0.575275	1	1.02861	0.0406901	0.826713	0.93162	1
CCNA_01691	70.8567	72.1267	82.78	1.18182	0.241014	0.0196201	0.0756114	1	1.20024	0.263323	0.010488	0.0484108	1
CCNA_01692	139.27	141.58	142.493	1.0329	0.0467048	0.716468	0.860537	1	1.04177	0.0590329	0.645854	0.820116	1
CCNA_01693	30.96	31.03	35.59	1.18057	0.239488	0.0307892	0.108989	1	1.17833	0.236744	0.0307175	0.10808	1
CCNA_01694	7.84667	8.06333	7.63333	-1.02682	-0.0381817	0.750898	0.88271	1	-1.00338	-0.00487	0.967164	0.995892	1
CCNA_01695	8.30667	8.10333	8.86	1.12381	0.168404	0.255443	0.471099	1	1.09308	0.128399	0.381804	0.622922	1
CCNA_01696	8.10667	7.59333	9.3	1.25967	0.333042	0.0268173	0.0974841	1	1.17982	0.238566	0.106453	0.271322	1
CCNA_01697	8.37667	9.85667	10.0767	1.05025	0.0707284	0.663899	0.826516	1	1.23597	0.30564	0.0593202	0.176492	1
CCNA_01698	74.4333	69.7067	62.83	-1.07886	-0.10951	0.381959	0.60081	1	-1.15729	-0.210755	0.0905354	0.240587	1
CCNA_01699	28.93	29.3667	30.3367	1.06294	0.0880637	0.426247	0.642577	1	1.07461	0.103819	0.343101	0.583986	1
CCNA_01700	22.2667	19.4033	13.5	-1.39785	-0.48321	0.0005796	0.004075	1	-1.60522	-0.682767	8.441e-07	1.258e-05	0.003448
CCNA_01701	120.93	105.727	77.5667	-1.32619	-0.40729	0.00068	0.004637	1	-1.51571	-0.599989	5.036e-07	7.912e-06	0.002057
CCNA_01702	22.8567	20.4067	15.0967	-1.31366	-0.393589	0.006035	0.0290737	1	-1.47494	-0.560658	7.513e-05	0.0007672	0.306891
CCNA_01703	20.84	18.5633	15.09	-1.19527	-0.257341	0.200279	0.403819	1	-1.34748	-0.430268	0.0309917	0.108577	1
CCNA_01704	30.11	27.2833	21.6167	-1.22817	-0.296508	0.0889059	0.232957	1	-1.35998	-0.443586	0.009512	0.0448666	1
CCNA_01705	40.7733	35.1633	25.42	-1.34613	-0.428823	0.0001371	0.001179	0.560221	-1.56365	-0.644916	5.495e-09	1.169e-07	2.245e-05
CCNA_01706	60.6633	57.7033	39.7333	-1.4128	-0.498556	1.569e-06	2.088e-05	0.006411	-1.48801	-0.573384	2.898e-08	5.774e-07	0.0001184
CCNA_01707	21.3533	25.22	13.6033	-1.80161	-0.849283	5.159e-07	7.72e-06	0.002108	-1.53426	-0.617541	0.00025	0.002173	1
CCNA_01708	80.16	82.6733	56.0367	-1.44	-0.526069	0.0003748	0.002845	1	-1.40123	-0.486695	0.0009576	0.006827	1
CCNA_01709	6.88667	5.5	5.50333	1.02245	0.0320321	0.911968	0.970447	1	-1.2075	-0.272022	0.324699	0.562325	1
CCNA_01710	33.8333	29.4333	22.0567	-1.30416	-0.383116	0.0148287	0.0605149	1	-1.50738	-0.592046	0.0001531	0.001448	0.625366
CCNA_01711	63.37	58.77	56.57	-1.00999	-0.0143399	0.890087	0.959115	1	-1.09196	-0.126918	0.21872	0.437237	1
CCNA_01712	42.74	36.6833	43.0967	1.20669	0.27105	0.0464238	0.145654	1	1.0329	0.0467067	0.725054	0.868456	1
CCNA_01713	187.1	173.68	143.053	-1.17076	-0.22744	0.161832	0.351453	1	-1.26302	-0.336877	0.0378844	0.126851	1
CCNA_03956	30.7333	30.9733	28.3033	-1.06785	-0.0947142	0.618756	0.79186	1	-1.0622	-0.0870492	0.641073	0.817904	1
CCNA_01714	28.7867	32.6	21.7233	-1.45541	-0.541424	0.001709	0.0102378	1	-1.2895	-0.366808	0.0325398	0.113417	1
CCNA_01715	41.45	42.51	40.9333	-1.00891	-0.0127913	0.908375	0.968601	1	1.01419	0.0203253	0.853424	0.944779	1
CCNA_01716	19.5233	20.7933	27.8933	1.38098	0.465694	0.0453746	0.142911	1	1.46718	0.553045	0.0158668	0.0658699	1
CCNA_01717	21.15	19.94	23.1133	1.19141	0.252673	0.141307	0.320867	1	1.12002	0.163527	0.33101	0.570057	1
CCNA_01718	9.76667	11.42	11.8933	1.06985	0.0974138	0.58407	0.765701	1	1.25329	0.325723	0.0651726	0.188548	1
CCNA_01719	17.9467	15.89	15.84	1.02456	0.035008	0.870375	0.948129	1	-1.10656	-0.146086	0.484367	0.705725	1
CCNA_03893	93.8833	77.42	89.6	1.18838	0.248993	0.0235177	0.087257	1	-1.02162	-0.0308595	0.774871	0.900788	1
CCNA_01721	22.2567	21.4667	23.6133	1.13222	0.179159	0.254687	0.470341	1	1.08931	0.123413	0.425728	0.660361	1
CCNA_01722	20.8233	19.6233	21.6967	1.13917	0.187983	0.2581	0.473185	1	1.07042	0.0981803	0.545516	0.749305	1
CCNA_01723	35.1867	35.5067	28.3933	-1.2156	-0.281665	0.0330984	0.115661	1	-1.20837	-0.273067	0.0373675	0.125869	1
CCNA_01724	740.787	804.86	645.433	-1.20917	-0.274013	0.078509	0.211969	1	-1.11701	-0.159643	0.305253	0.539856	1
bamB	902.72	921.7	764.323	-1.17039	-0.226993	0.19375	0.394944	1	-1.14895	-0.200318	0.251402	0.476611	1
CCNA_01726	88.0233	85.27	94.65	1.14135	0.190747	0.227735	0.437581	1	1.1025	0.140779	0.372765	0.613267	1
CCNA_01727	142.227	136.97	164.367	1.2328	0.301941	0.002889	0.0157362	1	1.18552	0.245517	0.0151915	0.0634963	1
CCNA_01728	103.493	100.75	95.5967	-1.02265	-0.0323106	0.793687	0.908841	1	-1.05185	-0.0729326	0.553457	0.756609	1
CCNA_01729	36.2067	36.3	34.19	-1.03062	-0.0435174	0.689692	0.843631	1	-1.03185	-0.0452281	0.675328	0.839236	1
CCNA_01730	345.483	344.22	298.14	-1.12248	-0.166692	0.271607	0.490555	1	-1.13408	-0.181518	0.231086	0.450647	1
CCNA_01731	310.51	271.55	286.363	1.08809	0.121804	0.454884	0.666739	1	-1.04771	-0.0672378	0.679554	0.841858	1
CCNA_01732	37.25	33.2067	31.2667	-1.02823	-0.0401694	0.80144	0.911435	1	-1.15665	-0.209951	0.186527	0.394595	1
CCNA_01733	112.547	106.357	119.527	1.15876	0.212577	0.0718674	0.199306	1	1.09704	0.133615	0.256484	0.482828	1
CCNA_01734	53.12	48.07	48.7433	1.04328	0.0611247	0.577321	0.759291	1	-1.06	-0.0840687	0.436957	0.66703	1
CCNA_01735	2.04667	2.75333	1.27667	-2.09286	-1.06548	0.0111817	0.0483219	1	-1.54871	-0.631071	0.135268	0.316987	1
CCNA_01736	9.61	12.1267	8.49	-1.38737	-0.472355	0.0139455	0.0574269	1	-1.1016	-0.139601	0.467487	0.691414	1
CCNA_01737	164.327	179.627	127.977	-1.35979	-0.443385	0.002536	0.0142128	1	-1.24201	-0.31268	0.0331789	0.115252	1
CCNA_01738	1123.83	1253.63	1001.94	-1.21879	-0.285448	0.175992	0.372341	1	-1.11198	-0.153131	0.467869	0.691728	1
CCNA_01739	1095.46	1050.35	1011.51	-1.0134	-0.0192004	0.91046	0.969812	1	-1.06677	-0.0932429	0.584878	0.776227	1
CCNA_01740	1419.32	1265.15	1333.42	1.08165	0.113233	0.466135	0.677155	1	-1.04439	-0.0626604	0.686535	0.847023	1
CCNA_01741	843.11	771.457	708.197	-1.05942	-0.0832698	0.59087	0.771641	1	-1.17349	-0.23081	0.1359	0.318138	1
CCNA_01742	155.133	137.773	194.933	1.45919	0.545166	0.0003235	0.002507	1	1.29865	0.377007	0.0126514	0.0556906	1
CCNA_01743	18.4267	17.9267	16.06	-1.08415	-0.116563	0.430675	0.646593	1	-1.11752	-0.160301	0.271613	0.502085	1
CCNA_01744	30.17	29.48	25.4533	-1.1277	-0.17338	0.116417	0.278788	1	-1.15803	-0.211672	0.0525959	0.160339	1
CCNA_01745	479.713	554.093	345.867	-1.5629	-0.644228	9.496e-05	0.0008563	0.387901	-1.36068	-0.444332	0.00709	0.0351926	1
CCNA_01746	421.527	399.023	349.087	-1.11231	-0.153553	0.334484	0.554968	1	-1.18506	-0.244954	0.123463	0.299941	1
CCNA_01747	151.43	148.503	125.753	-1.15039	-0.20212	0.132817	0.30653	1	-1.17987	-0.238624	0.0753279	0.210619	1
CCNA_01748	32.7867	30.7233	30.2167	1.01216	0.0174423	0.875447	0.951247	1	-1.05616	-0.0788346	0.472321	0.694985	1
CCNA_01749	6318.43	7513.24	6055.43	-1.19871	-0.261485	0.146331	0.328982	1	-1.01123	-0.0161142	0.928669	0.978997	1
CCNA_01750	405.237	430.977	367.813	-1.1396	-0.188522	0.239988	0.453446	1	-1.08288	-0.114874	0.473901	0.696111	1
CCNA_01751	130.473	124.21	144.793	1.19999	0.263027	0.106959	0.263869	1	1.13632	0.184374	0.257856	0.484518	1
CCNA_01752	72.77	68.5967	86.0767	1.29077	0.368229	0.0004465	0.003263	1	1.21435	0.280179	0.007115	0.0352277	1
gmk	84.9433	90.4333	99.1167	1.12777	0.173475	0.0996757	0.251498	1	1.19702	0.259446	0.0133597	0.0579347	1
CCNA_01754	38.83	45.2333	22.2	-1.98302	-0.987701	1.568e-05	0.0001759	0.0640429	-1.73043	-0.791128	0.0005252	0.004174	1
CCNA_01755	61.7767	63.03	67.2633	1.09794	0.134802	0.19052	0.391802	1	1.11743	0.160186	0.118571	0.293732	1
CCNA_01756	75.4767	81.4667	140.213	1.76873	0.822715	2.65e-06	3.393e-05	0.0108245	1.91222	0.935246	7.121e-08	1.341e-06	0.0002909
CCNA_01757	40.38	38.36	35.5833	-1.04764	-0.0671464	0.543058	0.735054	1	-1.10636	-0.145825	0.181024	0.386759	1
pdxA	111.78	106.903	123.523	1.19169	0.253013	0.0674764	0.191258	1	1.14229	0.191932	0.164461	0.362757	1
CCNA_01759	998.953	996.883	871.52	-1.11228	-0.153519	0.378531	0.597489	1	-1.11644	-0.158903	0.361992	0.601846	1
CCNA_01760	188.05	191.62	166.877	-1.11562	-0.157851	0.288844	0.509469	1	-1.09762	-0.134381	0.366375	0.606173	1
CCNA_01761	167.413	167.92	154.993	-1.05058	-0.0711858	0.48401	0.693019	1	-1.04761	-0.067096	0.508601	0.722153	1
CCNA_01762	196.283	215.517	191.15	-1.09382	-0.129375	0.201455	0.40579	1	1.00314	0.004521	0.964357	0.994783	1
CCNA_01763	195.823	195.643	183.017	-1.03891	-0.0550738	0.64566	0.812953	1	-1.04367	-0.061669	0.606298	0.794007	1
CCNA_01764	25.7167	24.59	28.1433	1.17605	0.233946	0.147321	0.330299	1	1.1236	0.168128	0.289903	0.52308	1
CCNA_01765	29.37	39.1833	34.3133	-1.1105	-0.151207	0.297257	0.518913	1	1.20361	0.267371	0.066493	0.19196	1
CCNA_01766	459.033	449.997	331.837	-1.32047	-0.401053	0.004229	0.0216771	1	-1.35418	-0.437416	0.001797	0.0114888	1
CCNA_01767	323.433	325.967	490.333	1.54874	0.631094	0.0005676	0.004019	1	1.55171	0.633859	0.0005304	0.004199	1
CCNA_01768	64.2667	66.4233	83.0033	1.28611	0.363014	0.00108	0.006884	1	1.32683	0.407979	0.0002042	0.001841	0.833961
CCNA_01769	77.1167	82.9	77.6933	-1.03624	-0.0513548	0.753396	0.883457	1	1.034	0.0482357	0.767774	0.896172	1
CCNA_01770	248.567	277.117	227.793	-1.17932	-0.237961	0.0572801	0.169927	1	-1.06733	-0.0940019	0.45206	0.679929	1
CCNA_01771	0.186667	0.153333	0.0566667	-2.12364	-1.08654	0.49522	0.701691	1	-2.45502	-1.29574	0.387886	0.62856	1
CCNA_01772	5.67	5.09667	6.14	1.25246	0.32476	0.249025	0.4634	1	1.11689	0.159493	0.555983	0.758073	1
CCNA_01773	144.933	155.69	191.303	1.26556	0.33978	0.005649	0.0275372	1	1.35645	0.439838	0.0003313	0.00279	1
CCNA_01774	41.77	42.42	43.5433	1.0575	0.0806582	0.535633	0.731303	1	1.06926	0.0966173	0.453927	0.681474	1
CCNA_01775	155.89	152.683	148.94	1.00312	0.004501	0.978209	0.999995	1	-1.02092	-0.0298645	0.856024	0.946458	1
CCNA_01776	236.14	243.597	265.973	1.12333	0.167777	0.0965775	0.247347	1	1.15722	0.210669	0.0367069	0.124145	1
CCNA_01777	21.48	20.73	22.7667	1.13047	0.176925	0.104195	0.259693	1	1.08584	0.118817	0.269765	0.500222	1
CCNA_01778	58.1633	57.6133	52.0433	-1.07531	-0.10475	0.419196	0.637332	1	-1.08445	-0.116969	0.365447	0.60562	1
CCNA_01779	44.9933	48.5267	90.5533	1.92067	0.94161	2.554e-15	9.231e-14	1.043e-11	2.06317	1.04486	0	0	0
ppx1	87.7433	95.2367	82.0233	-1.1284	-0.174283	0.191584	0.392684	1	-1.03687	-0.0522374	0.695193	0.853581	1
CCNA_01781	4.97667	6.32667	5.96333	-1.03552	-0.0503548	0.850525	0.936242	1	1.21221	0.277643	0.298578	0.532616	1
ppk1	122.433	121.55	120.897	1.02289	0.032653	0.791153	0.907566	1	1.0162	0.0231775	0.850754	0.943614	1
CCNA_R0145	7.82	8.56	5.43667	-1.52524	-0.60904	0.0356996	0.122138	1	-1.39496	-0.480223	0.0948662	0.249837	1
hdaA	30.06	32.1533	17.7833	-1.75097	-0.808158	5.231e-05	0.000517	0.213692	-1.62964	-0.704554	0.0004035	0.003303	1
CCNA_01784	349.87	317.41	321.617	1.03205	0.0455148	0.778241	0.899135	1	-1.06705	-0.0936239	0.561757	0.76112	1
CCNA_01785	242.05	256.737	248.043	-1.01088	-0.0156188	0.925317	0.976426	1	1.04733	0.0667217	0.688628	0.848837	1
CCNA_01786	44.1433	45.3467	34.2	-1.28654	-0.363498	0.002645	0.0146796	1	-1.25413	-0.326691	0.006491	0.0326943	1
CCNA_01787	5.09333	5.38333	5.25333	1.00367	0.005282	0.977545	0.999995	1	1.06622	0.0925109	0.615887	0.802757	1
CCNA_R0042	81.4233	70.6267	94.3033	1.37692	0.461441	0.0145791	0.0597845	1	1.19612	0.258357	0.164186	0.362345	1
CCNA_01788	3.68667	5.54667	3.63	-1.48078	-0.566356	0.0822422	0.219438	1	-1.00156	-0.002245	0.99459	0.999888	1
CCNA_01789	9.78333	10.8367	10.02	-1.05321	-0.0747965	0.693425	0.844292	1	1.0422	0.0596389	0.750248	0.887566	1
CCNA_01790	1649.19	1821.5	1541.88	-1.15127	-0.203221	0.231273	0.442506	1	-1.04548	-0.0641595	0.705451	0.856904	1
CCNA_01791	344.083	323.447	294.63	-1.07058	-0.0983943	0.526842	0.723898	1	-1.14105	-0.190365	0.220643	0.439464	1
CCNA_01792	158.977	166.523	180.503	1.11928	0.162566	0.215837	0.424285	1	1.16948	0.225863	0.0835432	0.22661	1
CCNA_01793	12.2033	11.7167	7.09333	-1.60014	-0.678194	0.0002921	0.002326	1	-1.66924	-0.73919	6.504e-05	0.0006795	0.2657
CCNA_01794	5.48	5.53	5.06667	-1.06215	-0.0869905	0.666907	0.827783	1	-1.04741	-0.0668327	0.735248	0.876674	1
CCNA_01795	487.397	444.777	381.33	-1.13984	-0.188837	0.292943	0.513813	1	-1.26007	-0.333506	0.063177	0.185002	1
ftsB	278.833	328.15	276.927	-1.1505	-0.202266	0.0860193	0.226849	1	1.02359	0.033633	0.775097	0.900788	1
CCNA_01799	3920.71	3908.67	3137.43	-1.21458	-0.280457	0.136961	0.313788	1	-1.22291	-0.290319	0.123671	0.299941	1
CCNA_01800	1395.84	1393.45	1183.23	-1.14616	-0.19681	0.249273	0.4634	1	-1.15494	-0.207814	0.223747	0.441999	1
CCNA_01801	63.44	58.1067	54.2267	-1.04145	-0.0585984	0.661068	0.824317	1	-1.14098	-0.19027	0.149823	0.340599	1
CCNA_R0146	20.9133	21.49	23.6567	1.14003	0.189078	0.547058	0.737778	1	1.14995	0.201569	0.508936	0.722377	1
CCNA_01802	52.0567	40.87	39.0167	-1.0195	-0.0278615	0.890776	0.959605	1	-1.29546	-0.37347	0.0556939	0.167656	1
CCNA_01803	295.773	302.107	251.953	-1.16548	-0.220929	0.147033	0.330197	1	-1.1482	-0.19937	0.19049	0.399666	1
CCNA_01804	331.407	283.613	278.86	1.012	0.0172056	0.916099	0.971867	1	-1.15594	-0.209071	0.199728	0.41165	1
CCNA_01805	913.67	878.777	695.15	-1.23379	-0.303096	0.0795085	0.21382	1	-1.29043	-0.367851	0.0332998	0.115573	1
CCNA_01806	65.51	64.9133	57.21	-1.10223	-0.140422	0.175227	0.372037	1	-1.11616	-0.158538	0.124332	0.300886	1
CCNA_01807	110.033	108.493	148.56	1.40488	0.49045	8.235e-05	0.0007535	0.336413	1.3757	0.460165	0.0002153	0.001912	0.879331
CCNA_01808	29.55	30.1367	27.73	-1.05585	-0.0784053	0.477025	0.686143	1	-1.03588	-0.0508593	0.641457	0.817904	1
CCNA_01809	875.28	895.867	907.787	1.04009	0.0567147	0.72462	0.865518	1	1.06326	0.0884917	0.58248	0.775113	1
CCNA_01810	51.4733	49.9033	60.6267	1.25211	0.324357	0.0222047	0.0835234	1	1.21316	0.278772	0.0470936	0.148439	1
CCNA_01811	16.52	15.31	13.2733	-1.1223	-0.166454	0.334611	0.554968	1	-1.20981	-0.274785	0.102955	0.265849	1
CCNA_01812	105.25	114.933	83.18	-1.34258	-0.425008	3.558e-05	0.0003718	0.145356	-1.23359	-0.302864	0.00316	0.0183363	1
CCNA_01813	26.2933	27.88	30.8233	1.13742	0.185759	0.0940367	0.243122	1	1.20168	0.265052	0.0159028	0.0658852	1
CCNA_01814	56.9667	56.8133	66.54	1.20663	0.270983	0.009687	0.043104	1	1.20321	0.266885	0.0103904	0.0481234	1
ntrC	87.54	86.3133	90.95	1.08271	0.114642	0.263443	0.480245	1	1.06421	0.0897813	0.379574	0.620925	1
ntrY	79.19	83.16	98.9133	1.22479	0.292539	0.003955	0.0205051	1	1.28593	0.362817	0.0003437	0.002889	1
ntrX	33.43	33.7667	36.5667	1.11302	0.154475	0.147569	0.330493	1	1.1219	0.16594	0.117101	0.291326	1
CCNA_01818	48.43	48.86	46.6933	-1.01855	-0.026523	0.841228	0.931254	1	-1.01301	-0.0186526	0.887374	0.958721	1
CCNA_01819	360.027	314.177	379.577	1.24159	0.312185	0.002635	0.0146625	1	1.08119	0.11262	0.274503	0.505704	1
CCNA_01820	85.78	86.24	114.69	1.37205	0.456328	0.003148	0.016897	1	1.38498	0.469868	0.002328	0.0142818	1
CCNA_01821	18.97	16.4633	15	-1.06412	-0.0896586	0.543291	0.735126	1	-1.22928	-0.297819	0.0391938	0.129825	1
CCNA_01822	46.1033	44.9433	31.9267	-1.37183	-0.456106	1.678e-05	0.0001848	0.0685614	-1.41347	-0.499244	2.131e-06	2.971e-05	0.008705
CCNA_01823	17.5533	13.8467	15.08	1.11777	0.160621	0.553751	0.742947	1	-1.13813	-0.186664	0.476493	0.69809	1
CCNA_01824	3.32667	3.30333	3.04667	-1.06842	-0.0954779	0.787861	0.904774	1	-1.06602	-0.0922394	0.788994	0.909435	1
CCNA_01826	10354	11005.4	10699.5	-1.00058	-0.0008404	0.996599	0.999995	1	1.05874	0.0823462	0.676205	0.839349	1
cobQ	86.4233	102.007	79.7333	-1.2448	-0.315913	0.002029	0.0117581	1	-1.05591	-0.0784882	0.442921	0.673115	1
CCNA_01828	88.4567	90.6	76.5967	-1.14691	-0.197748	0.163896	0.354429	1	-1.11808	-0.161026	0.255343	0.48179	1
CCNA_01829	53.72	57.1867	69.73	1.25643	0.329334	0.0198018	0.076168	1	1.34103	0.423345	0.002677	0.0158709	1
CCNA_01830	18.5967	15.6467	17.7233	1.16352	0.218496	0.116401	0.278788	1	-1.02273	-0.032428	0.814378	0.923323	1
CCNA_01831	11.1967	10.4733	10.4033	1.02113	0.0301724	0.821965	0.921946	1	-1.04858	-0.0684365	0.603349	0.791739	1
CCNA_01832	11.0367	12.48	10.4567	-1.15832	-0.21204	0.154499	0.340232	1	-1.02951	-0.041963	0.777419	0.901691	1
CCNA_01833	18.5167	19.1767	18.4067	-1.01221	-0.017514	0.881938	0.953952	1	1.01925	0.0275079	0.813847	0.923233	1
CCNA_01834	41.5833	42.8233	28.92	-1.43526	-0.521315	1.399e-05	0.0001588	0.0571644	-1.3996	-0.485013	5.103e-05	0.0005453	0.208477
CCNA_01835	45.4833	45.7767	34.3733	-1.2937	-0.371501	0.0008724	0.005666	1	-1.28793	-0.365058	0.0009517	0.006797	1
CCNA_01836	32.6667	31.9933	25.3333	-1.22872	-0.297153	0.138748	0.317171	1	-1.25756	-0.330623	0.0977081	0.255203	1
CCNA_01837	3.47333	4.05	4.49333	1.14383	0.193867	0.354586	0.575134	1	1.3313	0.412838	0.0468539	0.148027	1
CCNA_01840	85.87	76.21	78.34	1.05605	0.0786795	0.444305	0.656863	1	-1.0626	-0.0875958	0.392092	0.633193	1
CCNA_01841	649.407	577.08	266.593	-2.11236	-1.07885	3.086e-11	7.979e-10	1.261e-07	-2.38331	-1.25296	1.199e-14	4.335e-13	4.898e-11
CCNA_01842	1597.95	1432.41	718.957	-1.93893	-0.955262	1.678e-10	4.009e-09	6.856e-07	-2.15892	-1.11031	1.079e-13	3.555e-12	4.408e-10
CCNA_01843	266.823	250.773	128.023	-1.90282	-0.928142	1.399e-09	3.009e-08	5.716e-06	-2.02441	-1.0175	3.093e-11	8.536e-10	1.263e-07
CCNA_01844	7.47333	8.31333	6.69333	-1.20916	-0.274009	0.166161	0.357977	1	-1.08935	-0.123465	0.527976	0.736335	1
CCNA_01845	14.1633	16.8967	16.1433	-1.01841	-0.0263214	0.864566	0.943814	1	1.16895	0.225208	0.142473	0.3283	1
CCNA_01846	49.29	60.7533	60.6333	1.02931	0.0416741	0.737508	0.873505	1	1.26421	0.338242	0.006507	0.0327337	1
CCNA_01847	23.2	26.69	28.3633	1.09819	0.135129	0.532989	0.729401	1	1.25588	0.3287	0.128665	0.306869	1
qoxD	169.82	248.49	196.83	-1.23126	-0.30013	0.0515487	0.157045	1	1.17888	0.237413	0.124055	0.300411	1
qoxC	69.9067	102.217	77.05	-1.29592	-0.373981	0.0270287	0.0977966	1	1.11923	0.162512	0.337451	0.577982	1
qoxB	125.213	166.493	144.95	-1.11714	-0.159815	0.307781	0.52937	1	1.18094	0.239936	0.125769	0.303825	1
qoxA	138.59	168.32	164.39	1.0088	0.012647	0.936284	0.981957	1	1.21354	0.279222	0.0775209	0.214694	1
CCNA_01852	114.823	107.91	84.78	-1.23609	-0.305783	0.0689398	0.194432	1	-1.31938	-0.399855	0.0172535	0.0697827	1
CCNA_01853	455.537	469.993	640.093	1.4069	0.492524	0.0007382	0.004976	1	1.45409	0.540112	0.000212	0.001899	0.86607
CCNA_01854	6.12333	6.29667	5.71667	-1.07031	-0.0980271	0.657146	0.821695	1	-1.04841	-0.0682033	0.753091	0.888258	1
CCNA_R0147	4.51	2.69667	2.40333	-1.1022	-0.140386	0.805517	0.913784	1	-1.77961	-0.83156	0.105398	0.269094	1
CCNA_01855	6.21	6.19	5.99667	1.0001	0.0001475	0.999418	0.999995	1	-1.00833	-0.011962	0.951686	0.990229	1
CCNA_01856	8.55333	7.92	8.33	1.08179	0.113422	0.50149	0.706897	1	1.00119	0.001713	0.991816	0.999888	1
CCNA_01857	4.91667	4.83333	5.92667	1.26078	0.334313	0.044213	0.140205	1	1.24669	0.318102	0.0494746	0.153808	1
CCNA_01858	12.42	12.7667	11.81	-1.0506	-0.0712126	0.685093	0.839665	1	-1.02789	-0.0396906	0.819347	0.926642	1
CCNA_01859	22.1	22.57	19.6633	-1.11864	-0.161747	0.286474	0.506996	1	-1.10514	-0.144226	0.34016	0.58116	1
CCNA_01860	6.34	6.95	7.7	1.14038	0.189518	0.268954	0.487218	1	1.2373	0.30719	0.0698484	0.198975	1
CCNA_01861	14.52	13.9733	14.4867	1.06794	0.0948319	0.531662	0.728805	1	1.02539	0.0361727	0.809155	0.919954	1
CCNA_01862	9.32333	9.81667	8.18333	-1.16638	-0.222038	0.38242	0.601072	1	-1.10585	-0.145157	0.561232	0.760661	1
CCNA_R0148	6.64333	6.33	7.20333	1.16123	0.215659	0.540643	0.734013	1	1.09997	0.137468	0.680697	0.842365	1
CCNA_01863	19.8467	18.68	19.8167	1.09087	0.125474	0.303083	0.524839	1	1.02456	0.0350113	0.77105	0.897617	1
CCNA_01864	94.29	93.6533	99.1367	1.08593	0.118926	0.365698	0.584916	1	1.07619	0.105935	0.418484	0.655213	1
CCNA_01865	8.52	8.36667	9.33667	1.14901	0.200394	0.204025	0.40895	1	1.13165	0.178422	0.249002	0.474169	1
acrB4	22.8933	23.0167	24.8233	1.10827	0.148314	0.231008	0.442206	1	1.10874	0.148922	0.227403	0.445962	1
CCNA_R0149	4.4	5.86333	5.34	-1.06101	-0.0854371	0.861949	0.94174	1	1.23135	0.300244	0.543006	0.747529	1
CCNA_03894	3.21667	4.13333	3.85333	-1.04365	-0.0616421	0.753479	0.883457	1	1.22953	0.298103	0.129533	0.308359	1
CCNA_01868	7.07667	6.17333	8.16	1.35695	0.440366	0.0246787	0.0912332	1	1.1773	0.235481	0.214263	0.432222	1
CCNA_01869	9.31667	8.71333	9.40667	1.11048	0.151188	0.264558	0.481557	1	1.03419	0.0485033	0.717173	0.864397	1
CCNA_01870	17.7067	17.6967	20.1967	1.17461	0.232183	0.17574	0.372341	1	1.16793	0.223952	0.188522	0.397376	1
CCNA_03895	0.25	0.483333	0.303333	-1.48302	-0.56854	0.516975	0.71807	1	1.16091	0.215257	0.817677	0.926035	1
CCNA_01873	1.02667	1.68667	0.84	-1.92357	-0.943787	0.110959	0.271256	1	-1.23586	-0.305512	0.616981	0.802757	1
CCNA_01874	23.5067	22.1533	20.71	-1.04247	-0.0600041	0.58646	0.767606	1	-1.11161	-0.152645	0.160974	0.35738	1
CCNA_01875	2.77	2.43	2.90333	1.2226	0.289948	0.174517	0.371109	1	1.08501	0.117713	0.563183	0.761752	1
CCNA_01876	3.24667	3.45333	3.29	-1.02565	-0.0365398	0.848703	0.935244	1	1.033	0.0468447	0.803963	0.917134	1
CCNA_01877	1.56333	1.52	1.66667	1.12202	0.166093	0.602405	0.781109	1	1.09569	0.13184	0.668755	0.835688	1
CCNA_01878	2.06	2.67333	2.40667	-1.07257	-0.101069	0.657154	0.821695	1	1.18821	0.248792	0.275111	0.505983	1
CCNA_01879	2.66667	2.85667	2.64667	-1.04615	-0.0650906	0.797926	0.909855	1	1.02003	0.0286089	0.909064	0.970603	1
CCNA_01880	0.52	0.653333	0.53	-1.2014	-0.264714	0.613373	0.787439	1	1.07793	0.108264	0.836879	0.936927	1
CCNA_01881	0.613333	0.563333	0.333333	-1.63012	-0.704978	0.222742	0.432669	1	-1.75468	-0.811209	0.142345	0.3283	1
CCNA_01882	3.61667	4.25667	3.46667	-1.19296	-0.254546	0.270181	0.488791	1	-1.01618	-0.0231574	0.919562	0.975945	1
CCNA_01883	2.32667	2.14667	2.34667	1.11853	0.161607	0.518719	0.719269	1	1.03669	0.0519822	0.83001	0.932505	1
CCNA_01884	10.78	11.1767	10.66	-1.02176	-0.0310624	0.842435	0.931857	1	1.01656	0.023695	0.87816	0.955335	1
CCNA_01885	5.06	4.43667	5.26667	1.21558	0.28165	0.184288	0.381997	1	1.064	0.0895021	0.660594	0.829805	1
CCNA_01886	2.99333	3.22333	3.57	1.13742	0.185765	0.218256	0.427397	1	1.22197	0.289206	0.0520066	0.158898	1
CCNA_01888	33.1133	35.1767	32.6567	-1.04639	-0.0654205	0.605227	0.782638	1	1.01112	0.015957	0.898953	0.965359	1
CCNA_01889	2.81667	2.97333	3.25333	1.12206	0.166144	0.394547	0.613103	1	1.17966	0.238374	0.213711	0.431756	1
CCNA_01890	7.07333	6.05667	5.05667	-1.16465	-0.219894	0.219596	0.428801	1	-1.36224	-0.445986	0.0109295	0.0499407	1
CCNA_01891	1.46667	1.44667	1.39333	1	1.959e-06	0.999995	0.999995	1	-1.03641	-0.051595	0.869319	0.952577	1
CCNA_01892	1.33	1.61667	1.48333	-1.0591	-0.0828419	0.766899	0.891428	1	1.14783	0.198911	0.475171	0.697224	1
CCNA_01893	7.62	6.96667	6.91333	1.02519	0.0358909	0.866069	0.94502	1	-1.07761	-0.107829	0.600342	0.78927	1
CCNA_01894	1.79667	2.21333	2.11667	-1.01558	-0.0222984	0.920076	0.973708	1	1.20678	0.271163	0.221008	0.439853	1
CCNA_01895	0.16	0.313333	0.333333	1.09377	0.129315	0.806509	0.914402	1	2.08636	1.06099	0.0616677	0.181493	1
CCNA_R0150	2.40667	1.58	1.61	1.0554	0.0777964	0.914335	0.971407	1	-1.38212	-0.466879	0.464935	0.690077	1
CCNA_01896	33.79	35.45	27.0633	-1.27223	-0.347359	0.0622919	0.179717	1	-1.2131	-0.278704	0.1297	0.308397	1
CCNA_01897	45.6733	47.2033	50.01	1.09255	0.127696	0.318468	0.540258	1	1.12809	0.173888	0.171892	0.372904	1
CCNA_01898	78.51	76.76	80.25	1.07557	0.105103	0.317947	0.540047	1	1.04837	0.0681526	0.514487	0.728485	1
CCNA_01899	37.4333	37.3433	31.11	-1.16518	-0.220548	0.0435394	0.138767	1	-1.16981	-0.226275	0.0366296	0.124145	1
CCNA_01900	146.867	145.76	132.89	-1.06489	-0.0906994	0.477517	0.686557	1	-1.07267	-0.1012	0.42677	0.660361	1
CCNA_01901	123.587	128.103	165.103	1.32698	0.408151	0.0109547	0.0475559	1	1.37482	0.459246	0.004162	0.0229595	1
CCNA_R0043	25.7867	27.96	16.54	-1.64169	-0.715184	0.0130399	0.0543603	1	-1.5365	-0.619646	0.0290941	0.103437	1
[truncated: 2,088 more rows]
